# Supplementary material for: Theory of rapid force spectroscopy
Source: Nat Commun. 2014 Jul 31;5:4463. doi: 10.1038/ncomms5463 (PMC4124868; doi:10.1038/ncomms5463)
Supplement: Supplementary Data 1 — Mathematica Notebook for data analysis and User's Guide accompanying Mathematica Notebook [file ncomms5463-s2.zip]

Archive with 8 entries (5 files):
- supplementary_data_1/
- supplementary_data_1/.DS_Store
- __MACOSX/
- __MACOSX/supplementary_data_1/
- __MACOSX/supplementary_data_1/._.DS_Store
- supplementary_data_1/Maximum Likelihood Analysis.nb
- supplementary_data_1/User's Guide.pdf
- __MACOSX/supplementary_data_1/._User's Guide.pdf
