# Supplementary material for: Theory of rapid force spectroscopy
Source: Nat Commun. 2014 Jul 31;5:4463. doi: 10.1038/ncomms5463 (PMC4124868; doi:10.1038/ncomms5463)
Supplement: Supplementary Data 1 — Mathematica Notebook for data analysis and User's Guide accompanying Mathematica Notebook [file ncomms5463-s2.zip › supplementary_data_1/Maximum Likelihood Analysis.nb]

(*CacheID: 234*)
(* Internal cache information:
NotebookFileLineBreakTest
NotebookFileLineBreakTest
NotebookDataPosition[         0,          0]
NotebookDataLength[     95234,       2116]
NotebookOptionsPosition[     94772,       2093]
NotebookOutlinePosition[     95147,       2110]
CellTagsIndexPosition[     95104,       2107]
WindowFrame->Normal*)

(* Beginning of Notebook Content *)
Notebook[{
Cell[BoxData[
 RowBox[{"DynamicModule", "[", 
  RowBox[{
   RowBox[{"{", 
    RowBox[{
     RowBox[{"files", "=", 
      RowBox[{"{", "}"}]}], ",", 
     RowBox[{"fileSelection", "=", 
      RowBox[{"{", "}"}]}], ",", "data", ",", "addFile", ",", "getFile", ",", 
     "deleteFiles", ",", "parameters", ",", "missingParameters", ",", 
     "checkDataIntegrity", ",", "performFit", ",", "\[IndentingNewLine]", 
     "RFD", ",", "computeLikelihoodExpression", ",", 
     RowBox[{"fit", "=", "None"}], ",", "fitPlot", ",", "sanitize", ",", 
     RowBox[{"\[ScriptCapitalD]min", "=", "100"}], ",", 
     RowBox[{"\[ScriptCapitalD]max", "=", "10000"}], ",", 
     RowBox[{"\[ScriptCapitalE]min", "=", "1"}], ",", 
     RowBox[{"\[ScriptCapitalE]max", "=", "30"}], ",", 
     RowBox[{"xbMin", "=", "0.2"}], ",", 
     RowBox[{"xbMax", "=", "5"}], ",", 
     RowBox[{"\[Mu]Min", "=", "0.3"}], ",", 
     RowBox[{"\[Mu]Max", "=", "9"}], ",", 
     RowBox[{"searchPoints", "=", "60"}], ",", 
     RowBox[{"searchMethod", "=", "\"\<NelderMead\>\""}], ",", 
     RowBox[{"maxIterations", "=", "1000"}], ",", "getPlotRange", ",", 
     "numberString", ",", "histogramListToP", ",", 
     RowBox[{"binCount", "=", "100"}], ",", "ToRuptureForceHistogram", ",", 
     "RuptureForceHistogram", ",", "RuptureForceList", ",", 
     "RuptureForcePlot", ",", 
     RowBox[{"penaltyCutoff", "=", 
      RowBox[{"-", "40"}]}], ",", "patientLog", ",", "ToPlotrange", ",", 
     "logLikelihood", ",", "ComputeWeights"}], "}"}], ",", 
   "\[IndentingNewLine]", 
   RowBox[{
    RowBox[{
     RowBox[{"ComputeWeights", "[", "list_", "]"}], ":=", 
     RowBox[{"Block", "[", 
      RowBox[{
       RowBox[{"{", 
        RowBox[{
         RowBox[{"intervals", "=", 
          RowBox[{"Partition", "[", 
           RowBox[{"list", ",", "2", ",", "1"}], "]"}]}], ",", "P", ",", 
         "hist"}], "}"}], ",", "\[IndentingNewLine]", 
       RowBox[{
        RowBox[{"hist", "=", 
         RowBox[{"(", 
          RowBox[{
           RowBox[{
            RowBox[{"{", 
             RowBox[{
              RowBox[{"#", "[", 
               RowBox[{"[", 
                RowBox[{"1", ",", "1"}], "]"}], "]"}], ",", 
              RowBox[{"#", "[", 
               RowBox[{"[", 
                RowBox[{"1", ",", "2"}], "]"}], "]"}], ",", 
              RowBox[{
               RowBox[{"#", "[", 
                RowBox[{"[", 
                 RowBox[{"1", ",", "2"}], "]"}], "]"}], "*", 
               RowBox[{"(", 
                RowBox[{
                 RowBox[{"#", "[", 
                  RowBox[{"[", 
                   RowBox[{"2", ",", "1"}], "]"}], "]"}], "-", 
                 RowBox[{"#", "[", 
                  RowBox[{"[", 
                   RowBox[{"1", ",", "1"}], "]"}], "]"}]}], ")"}]}]}], "}"}], 
            "&"}], "/@", "intervals"}], ")"}]}], ";", "\[IndentingNewLine]", 
        RowBox[{"P", "=", 
         RowBox[{"Total", "[", 
          RowBox[{"hist", "[", 
           RowBox[{"[", 
            RowBox[{"All", ",", "3"}], "]"}], "]"}], "]"}]}], ";", 
        "\[IndentingNewLine]", 
        RowBox[{
         RowBox[{
          RowBox[{"{", 
           RowBox[{
            RowBox[{"#", "[", 
             RowBox[{"[", "1", "]"}], "]"}], ",", 
            RowBox[{"#", "[", 
             RowBox[{"[", "2", "]"}], "]"}], ",", 
            RowBox[{
             RowBox[{"#", "[", 
              RowBox[{"[", "3", "]"}], "]"}], "/", "P"}]}], "}"}], "&"}], "/@",
          "hist"}]}]}], "]"}]}], ";", "\[IndentingNewLine]", 
    RowBox[{
     RowBox[{"RuptureForcePlot", "[", 
      RowBox[{
       RowBox[{"RuptureForceList", "[", "timeseries_", "]"}], ",", 
       "opts___"}], "]"}], ":=", 
     RowBox[{"Block", "[", 
      RowBox[{
       RowBox[{"{", 
        RowBox[{"list", "=", 
         RowBox[{"Transpose", "[", 
          RowBox[{
           RowBox[{
            RowBox[{"{", 
             RowBox[{
              RowBox[{"Most", "[", 
               RowBox[{"#", "[", 
                RowBox[{"[", "1", "]"}], "]"}], "]"}], ",", 
              RowBox[{"#", "[", 
               RowBox[{"[", "2", "]"}], "]"}]}], "}"}], "&"}], "[", 
           RowBox[{"HistogramList", "[", 
            RowBox[{"timeseries", ",", "binCount", ",", "\"\<PDF\>\""}], 
            "]"}], "]"}], "]"}]}], "}"}], ",", "\[IndentingNewLine]", 
       RowBox[{"RuptureForcePlot", "[", 
        RowBox[{
         RowBox[{"RuptureForceHistogram", "[", "list", "]"}], ",", "opts"}], 
        "]"}]}], "]"}]}], ";", "\[IndentingNewLine]", 
    RowBox[{
     RowBox[{"RuptureForcePlot", "[", 
      RowBox[{
       RowBox[{"RuptureForceHistogram", "[", "histogram_", "]"}], ",", 
       "opts___"}], "]"}], ":=", 
     RowBox[{"Block", "[", 
      RowBox[{
       RowBox[{"{", "restOpts", "}"}], ",", "\[IndentingNewLine]", 
       RowBox[{
        RowBox[{"restOpts", "=", 
         RowBox[{"Select", "[", 
          RowBox[{
           RowBox[{"{", "opts", "}"}], ",", 
           RowBox[{
            RowBox[{"!", 
             RowBox[{"(", 
              RowBox[{
               RowBox[{"#", "[", 
                RowBox[{"[", "1", "]"}], "]"}], "===", "PlotStyle"}], ")"}]}],
             "&"}]}], "]"}]}], ";", "\[IndentingNewLine]", 
        RowBox[{"Graphics", "[", 
         RowBox[{
          RowBox[{"{", 
           RowBox[{
            RowBox[{"PlotStyle", "/.", 
             RowBox[{"{", 
              RowBox[{"opts", ",", 
               RowBox[{"PlotStyle", "\[Rule]", 
                RowBox[{"{", "}"}]}]}], "}"}]}], ",", 
            RowBox[{"Line", "[", 
             RowBox[{"Join", "@@", 
              RowBox[{"(", 
               RowBox[{
                RowBox[{
                 RowBox[{"{", 
                  RowBox[{
                   RowBox[{"{", 
                    RowBox[{
                    RowBox[{
                    RowBox[{"(", 
                    RowBox[{
                    RowBox[{"#", "[", 
                    RowBox[{"[", 
                    RowBox[{"1", ",", "1"}], "]"}], "]"}], "+", 
                    RowBox[{"#", "[", 
                    RowBox[{"[", 
                    RowBox[{"2", ",", "1"}], "]"}], "]"}]}], ")"}], "/", 
                    "2"}], ",", 
                    RowBox[{"#", "[", 
                    RowBox[{"[", 
                    RowBox[{"1", ",", "2"}], "]"}], "]"}]}], "}"}], ",", 
                   RowBox[{"{", 
                    RowBox[{
                    RowBox[{
                    RowBox[{"(", 
                    RowBox[{
                    RowBox[{"#", "[", 
                    RowBox[{"[", 
                    RowBox[{"1", ",", "1"}], "]"}], "]"}], "+", 
                    RowBox[{"#", "[", 
                    RowBox[{"[", 
                    RowBox[{"2", ",", "1"}], "]"}], "]"}]}], ")"}], "/", 
                    "2"}], ",", 
                    RowBox[{"#", "[", 
                    RowBox[{"[", 
                    RowBox[{"2", ",", "2"}], "]"}], "]"}]}], "}"}]}], "}"}], 
                 "&"}], "/@", 
                RowBox[{"Partition", "[", 
                 RowBox[{"histogram", ",", "2", ",", "1"}], "]"}]}], ")"}]}], 
             "]"}]}], "}"}], ",", 
          RowBox[{"Sequence", "@@", "restOpts"}]}], "]"}]}]}], "]"}]}], ";", 
    "\[IndentingNewLine]", 
    RowBox[{
     RowBox[{"histogramListToP", "[", 
      RowBox[{"{", 
       RowBox[{"bins_List", ",", "values_"}], "}"}], "]"}], ":=", 
     RowBox[{"Module", "[", 
      RowBox[{
       RowBox[{"{", 
        RowBox[{"x", "=", 
         RowBox[{"Mean", "/@", 
          RowBox[{"Partition", "[", 
           RowBox[{"bins", ",", "2", ",", "1"}], "]"}]}]}], "}"}], ",", 
       "\[IndentingNewLine]", 
       RowBox[{"Transpose", "[", 
        RowBox[{"{", 
         RowBox[{"x", ",", "values"}], "}"}], "]"}]}], "]"}]}], ";", 
    "\[IndentingNewLine]", 
    RowBox[{
     RowBox[{"numberString", "[", "no_", "]"}], ":=", 
     RowBox[{"Quiet", "[", 
      RowBox[{"StringReplace", "[", 
       RowBox[{
        RowBox[{"ToString", "[", 
         RowBox[{"NumberForm", "[", 
          RowBox[{"no", ",", "2"}], "]"}], "]"}], ",", 
        RowBox[{
         RowBox[{"RegularExpression", "[", "\"\<\\\\.$\>\"", "]"}], 
         "\[Rule]", "\"\<\>\""}]}], "]"}], "]"}]}], ";", 
    "\[IndentingNewLine]", 
    RowBox[{
     RowBox[{"getPlotRange", "[", "]"}], ":=", 
     RowBox[{"{", 
      RowBox[{
       RowBox[{"{", 
        RowBox[{
         RowBox[{"Min", "[", 
          RowBox[{
           RowBox[{
            RowBox[{
             RowBox[{"data", "[", "#", "]"}], "[", 
             RowBox[{"[", 
              RowBox[{"1", ",", "1"}], "]"}], "]"}], "&"}], "/@", "files"}], 
          "]"}], ",", 
         RowBox[{"Max", "[", 
          RowBox[{
           RowBox[{
            RowBox[{
             RowBox[{"data", "[", "#", "]"}], "[", 
             RowBox[{"[", 
              RowBox[{"1", ",", 
               RowBox[{"-", "1"}]}], "]"}], "]"}], "&"}], "/@", "files"}], 
          "]"}]}], "}"}], ",", "\[IndentingNewLine]", 
       RowBox[{"{", 
        RowBox[{"0", ",", 
         RowBox[{"Max", "[", 
          RowBox[{
           RowBox[{
            RowBox[{"Max", "[", 
             RowBox[{
              RowBox[{"data", "[", "#", "]"}], "[", 
              RowBox[{"[", 
               RowBox[{"All", ",", "2"}], "]"}], "]"}], "]"}], "&"}], "/@", 
           "files"}], "]"}]}], "}"}]}], "}"}]}], ";", "\[IndentingNewLine]", 
    RowBox[{
     RowBox[{"sanitize", "[", "possiblyGarbage_", "]"}], ":=", 
     RowBox[{"Max", "[", 
      RowBox[{
       RowBox[{"Exp", "[", "penaltyCutoff", "]"}], ",", 
       RowBox[{"Re", "[", 
        RowBox[{"Chop", "[", "possiblyGarbage", "]"}], "]"}]}], "]"}]}], ";", 
    "\[IndentingNewLine]", 
    RowBox[{
     RowBox[{
      RowBox[{
       RowBox[{"RFD", "[", "\"\<linear-spring\>\"", "]"}], "[", 
       RowBox[{"v_", 
        RowBox[{"(*", " ", 
         RowBox[{"[", 
          RowBox[{"nm", "/", "s"}], "]"}], " ", "*)"}], ",", "\[Kappa]_", 
        RowBox[{"(*", " ", 
         RowBox[{"[", 
          RowBox[{"pN", "/", "nm"}], "]"}], " ", "*)"}], ",", "T_", 
        RowBox[{"(*", " ", 
         RowBox[{"[", "K", "]"}], " ", "*)"}], ",", "protocol_"}], 
       RowBox[{"(*", " ", 
        RowBox[{"\"\<averaged\>\"", " ", "or", " ", "\"\<instantaneous\>\""}],
         " ", "*)"}], "]"}], "[", 
      RowBox[{"\[ScriptCapitalE]_", 
       RowBox[{"(*", " ", 
        RowBox[{"[", "kT", "]"}], " ", "*)"}], ",", "xb_", 
       RowBox[{"(*", " ", 
        RowBox[{"[", "nm", "]"}], " ", "*)"}], ",", "\[ScriptCapitalD]_", 
       RowBox[{"(*", " ", 
        RowBox[{"[", 
         RowBox[{
          RowBox[{"nm", "^", "2"}], "/", "s"}], "]"}], " ", "*)"}], ",", 
       "\[Mu]_"}], 
      RowBox[{"(*", " ", "dimensionless", " ", "*)"}], "]"}], ":=", 
     "\[IndentingNewLine]", 
     RowBox[{
      RowBox[{
       RowBox[{
        RowBox[{"RFD", "[", "\"\<linear-spring\>\"", "]"}], "[", 
        RowBox[{"v", ",", "\[Kappa]", ",", "T", ",", "protocol"}], "]"}], "[", 
       RowBox[{
       "\[ScriptCapitalE]", ",", "xb", ",", "\[ScriptCapitalD]", ",", 
        "\[Mu]"}], "]"}], "=", "\[IndentingNewLine]", 
      RowBox[{"Module", "[", 
       RowBox[{
        RowBox[{"{", 
         RowBox[{
          RowBox[{"kT", "=", 
           RowBox[{"4.14", "*", 
            RowBox[{"T", "/", "300"}]}]}], 
          RowBox[{"(*", " ", 
           RowBox[{"[", 
            RowBox[{"pN", " ", "nm"}], "]"}], " ", "*)"}], ",", "dimF", ",", 
          "Fstar", ",", "FrateStar", ",", "Fc", ",", "M", ",", "meanX", ",", 
          "p", ",", "k0", ",", "Frate", ",", "F", ",", "\[ScriptCapitalC]", 
          ",", "\[Chi]", ",", "WGs", ",", "A"}], "}"}], ",", 
        "\[IndentingNewLine]", 
        RowBox[{
         RowBox[{"Fc", "=", 
          RowBox[{"(", 
           RowBox[{"2", "\[ScriptCapitalE]", " ", 
            RowBox[{"kT", "/", "xb"}]}], ")"}]}], ";", "\[IndentingNewLine]", 
         
         RowBox[{"\[Chi]", "=", 
          RowBox[{"1", "+", 
           FractionBox[
            RowBox[{"\[Kappa]", " ", 
             RowBox[{"xb", "^", "2"}]}], 
            RowBox[{"2", " ", "\[ScriptCapitalE]", " ", "kT"}]]}]}], ";", 
         "\[IndentingNewLine]", 
         RowBox[{
          RowBox[{"Fstar", "[", "F_", "]"}], "=", 
          RowBox[{"F", "*", 
           RowBox[{"If", "[", 
            RowBox[{
             RowBox[{"protocol", "===", "\"\<averaged\>\""}], ",", "\[Chi]", 
             ",", "1"}], "]"}]}]}], ";", "\[IndentingNewLine]", 
         RowBox[{"Frate", "=", 
          RowBox[{"\[Kappa]", " ", "v", "*", 
           RowBox[{"If", "[", 
            RowBox[{
             RowBox[{"protocol", "===", "\"\<averaged\>\""}], ",", 
             RowBox[{"1", "/", "\[Chi]"}], ",", "1"}], "]"}]}]}], ";", 
         "\[IndentingNewLine]", 
         RowBox[{"FrateStar", "=", 
          RowBox[{"\[Kappa]", " ", "v"}]}], ";", "\[IndentingNewLine]", 
         RowBox[{
          RowBox[{"meanX", "[", "fstar_", "]"}], ":=", 
          RowBox[{"xb", 
           RowBox[{"(", 
            RowBox[{
             FractionBox["fstar", 
              RowBox[{"\[Chi]", " ", "Fc"}]], "-", 
             RowBox[{"kT", " ", "FrateStar", " ", 
              FractionBox["xb", 
               RowBox[{
                RowBox[{"\[Chi]", "^", "2"}], " ", "\[ScriptCapitalD]", " ", 
                RowBox[{"Fc", "^", "2"}]}]], 
              RowBox[{"(", 
               RowBox[{"1", "-", 
                RowBox[{"\[ScriptCapitalC]", "[", "fstar", "]"}]}], ")"}]}]}],
             ")"}]}]}], ";", "\[IndentingNewLine]", 
         RowBox[{
          RowBox[{"M", "[", "fstar_", "]"}], ":=", 
          RowBox[{"1", "+", 
           RowBox[{
            RowBox[{"(", 
             RowBox[{
              RowBox[{"1", "/", "\[Mu]"}], "-", "1"}], ")"}], 
            RowBox[{
             RowBox[{"\[ScriptCapitalC]", "[", "fstar", "]"}], "^", 
             "2"}]}]}]}], ";", "\[IndentingNewLine]", 
         RowBox[{
          RowBox[{"WGs", "[", 
           RowBox[{"x_", ",", "fstar_"}], "]"}], ":=", 
          RowBox[{
           RowBox[{"Exp", "[", 
            RowBox[{
             RowBox[{"-", "\[Chi]"}], " ", "\[ScriptCapitalE]", 
             FractionBox[
              RowBox[{
               RowBox[{"(", 
                RowBox[{"x", "-", 
                 RowBox[{"meanX", "[", "fstar", "]"}]}], ")"}], "^", "2"}], 
              RowBox[{
               RowBox[{"xb", "^", "2"}], " ", 
               RowBox[{"M", "[", "fstar", "]"}]}]]}], "]"}], "/", 
           RowBox[{"Sqrt", "[", 
            RowBox[{"\[Pi]", " ", 
             RowBox[{"xb", "^", "2"}], " ", 
             RowBox[{
              RowBox[{"M", "[", "fstar", "]"}], "/", 
              RowBox[{"(", 
               RowBox[{"\[Chi]", " ", "\[ScriptCapitalE]"}], ")"}]}]}], 
            "]"}]}]}], ";", "\[IndentingNewLine]", 
         RowBox[{
          RowBox[{"\[ScriptCapitalC]", "[", "fstar_", "]"}], ":=", 
          RowBox[{"Exp", "[", 
           RowBox[{
            RowBox[{"-", "2"}], "\[Chi]", " ", "\[ScriptCapitalD]", " ", 
            FractionBox["\[ScriptCapitalE]", 
             RowBox[{"xb", "^", "2"}]], 
            FractionBox["fstar", "FrateStar"]}], "]"}]}], ";", 
         "\[IndentingNewLine]", 
         RowBox[{
          RowBox[{"A", "[", "fstar_", "]"}], ":=", 
          RowBox[{"\[Chi]", " ", 
           FractionBox["\[ScriptCapitalD]", "kT"], 
           RowBox[{"(", 
            RowBox[{
             RowBox[{"fstar", "/", "\[Chi]"}], "-", "Fc"}], ")"}]}]}], ";", 
         "\[IndentingNewLine]", 
         RowBox[{"Function", "@@", 
          RowBox[{"{", 
           RowBox[{
            RowBox[{"{", "F", "}"}], ",", 
            RowBox[{"sanitize", "@", 
             RowBox[{"N", "[", "\[IndentingNewLine]", 
              RowBox[{"Simplify", "[", 
               RowBox[{
                RowBox[{"(", 
                 RowBox[{
                  RowBox[{"(", 
                   RowBox[{
                    RowBox[{"2", "xb", " ", "FrateStar", 
                    FractionBox[
                    RowBox[{"(", 
                    RowBox[{"1", "-", 
                    RowBox[{"\[ScriptCapitalC]", "[", 
                    RowBox[{"Fstar", "[", "F", "]"}], "]"}]}], ")"}], 
                    RowBox[{"\[Chi]", " ", "Fc", " ", 
                    RowBox[{"M", "[", 
                    RowBox[{"Fstar", "[", "F", "]"}], "]"}]}]]}], "-", 
                    RowBox[{
                    RowBox[{"(", 
                    RowBox[{
                    RowBox[{"2", "/", 
                    RowBox[{"M", "[", 
                    RowBox[{"Fstar", "[", "F", "]"}], "]"}]}], "-", "1"}], 
                    ")"}], 
                    RowBox[{"A", "[", 
                    RowBox[{"Fstar", "[", "F", "]"}], "]"}]}]}], ")"}], 
                  RowBox[{"WGs", "[", 
                   RowBox[{"xb", ",", 
                    RowBox[{"Fstar", "[", "F", "]"}]}], "]"}]}], ")"}], "/", 
                RowBox[{"(", 
                 RowBox[{"Frate", " ", 
                  RowBox[{"Exp", "[", 
                   RowBox[{"\[Chi]", " ", "\[ScriptCapitalD]", " ", 
                    FractionBox["Fc", 
                    RowBox[{"FrateStar", " ", 
                    RowBox[{"xb", "^", "2"}]}]], 
                    RowBox[{"Sqrt", "[", 
                    RowBox[{"\[Chi]", " ", 
                    FractionBox["\[ScriptCapitalE]", "\[Pi]"]}], "]"}], 
                    RowBox[{"(", 
                    RowBox[{
                    RowBox[{"Exp", "[", 
                    RowBox[{
                    RowBox[{"-", "\[Chi]"}], " ", "\[ScriptCapitalE]", 
                    RowBox[{
                    RowBox[{"(", 
                    RowBox[{"1", "-", 
                    RowBox[{
                    RowBox[{"Fstar", "[", "F", "]"}], "/", 
                    RowBox[{"(", 
                    RowBox[{"\[Chi]", " ", "Fc"}], ")"}]}]}], ")"}], "^", 
                    "2"}]}], "]"}], "-", 
                    RowBox[{"Exp", "[", 
                    RowBox[{
                    RowBox[{"-", "\[Chi]"}], " ", "\[ScriptCapitalE]"}], 
                    "]"}]}], ")"}]}], "]"}]}], ")"}]}], "]"}], 
              "\[IndentingNewLine]", "]"}]}]}], "}"}]}]}]}], "]"}]}]}], ";", 
    "\[IndentingNewLine]", "\[IndentingNewLine]", 
    RowBox[{
     RowBox[{
      RowBox[{
       RowBox[{"RFD", "[", "\"\<linear-force\>\"", "]"}], "[", 
       RowBox[{"Frate_", 
        RowBox[{"(*", " ", 
         RowBox[{"[", 
          RowBox[{"pN", "/", "s"}], "]"}], " ", "*)"}], ",", "T_"}], 
       RowBox[{"(*", " ", 
        RowBox[{"[", "K", "]"}], " ", "*)"}], "]"}], "[", 
      RowBox[{"\[ScriptCapitalE]_", 
       RowBox[{"(*", " ", 
        RowBox[{"[", "kT", "]"}], " ", "*)"}], ",", "xb_", 
       RowBox[{"(*", " ", 
        RowBox[{"[", "nm", "]"}], " ", "*)"}], ",", "\[ScriptCapitalD]_", 
       RowBox[{"(*", " ", 
        RowBox[{"[", 
         RowBox[{
          RowBox[{"nm", "^", "2"}], "/", "s"}], "]"}], " ", "*)"}], ",", 
       "\[Mu]_"}], 
      RowBox[{"(*", " ", "dimensionless", " ", "*)"}], "]"}], ":=", 
     "\[IndentingNewLine]", 
     RowBox[{
      RowBox[{
       RowBox[{
        RowBox[{"RFD", "[", "\"\<linear-force\>\"", "]"}], "[", 
        RowBox[{"Frate", ",", "T"}], "]"}], "[", 
       RowBox[{
       "\[ScriptCapitalE]", ",", "xb", ",", "\[ScriptCapitalD]", ",", 
        "\[Mu]"}], "]"}], "=", 
      RowBox[{"Module", "[", 
       RowBox[{
        RowBox[{"{", 
         RowBox[{
          RowBox[{"kT", "=", 
           RowBox[{"4.14", "*", 
            RowBox[{"T", "/", "300"}]}]}], 
          RowBox[{"(*", " ", 
           RowBox[{"[", 
            RowBox[{"pN", " ", "nm"}], "]"}], " ", "*)"}], ",", "F", ",", 
          "dimF", ",", "Fc", ",", "meanX", ",", "WGs", ",", "M", ",", 
          "\[ScriptCapitalC]", ",", "A", ",", "\[Chi]"}], "}"}], ",", 
        "\[IndentingNewLine]", 
        RowBox[{
         RowBox[{"\[Chi]", "=", "1"}], ";", "\[IndentingNewLine]", 
         RowBox[{"Fc", "=", 
          RowBox[{"(", 
           RowBox[{"2", "\[ScriptCapitalE]", " ", 
            RowBox[{"kT", "/", "xb"}]}], ")"}]}], ";", "\[IndentingNewLine]", 
         
         RowBox[{
          RowBox[{"meanX", "[", "f_", "]"}], ":=", 
          RowBox[{"xb", 
           RowBox[{"(", 
            RowBox[{
             FractionBox["f", 
              RowBox[{"\[Chi]", " ", "Fc"}]], "-", 
             RowBox[{"kT", " ", "Frate", " ", 
              FractionBox["xb", 
               RowBox[{
                RowBox[{"\[Chi]", "^", "2"}], " ", "\[ScriptCapitalD]", " ", 
                RowBox[{"Fc", "^", "2"}]}]], 
              RowBox[{"(", 
               RowBox[{"1", "-", 
                RowBox[{"\[ScriptCapitalC]", "[", "f", "]"}]}], ")"}]}]}], 
            ")"}]}]}], ";", "\[IndentingNewLine]", 
         RowBox[{
          RowBox[{"M", "[", "f_", "]"}], ":=", 
          RowBox[{"1", "+", 
           RowBox[{
            RowBox[{"(", 
             RowBox[{
              RowBox[{"1", "/", "\[Mu]"}], "-", "1"}], ")"}], 
            RowBox[{
             RowBox[{"\[ScriptCapitalC]", "[", "f", "]"}], "^", "2"}]}]}]}], 
         ";", "\[IndentingNewLine]", 
         RowBox[{
          RowBox[{"WGs", "[", 
           RowBox[{"x_", ",", "f_"}], "]"}], ":=", 
          RowBox[{
           RowBox[{"Exp", "[", 
            RowBox[{
             RowBox[{"-", "\[Chi]"}], " ", "\[ScriptCapitalE]", 
             FractionBox[
              RowBox[{
               RowBox[{"(", 
                RowBox[{"x", "-", 
                 RowBox[{"meanX", "[", "f", "]"}]}], ")"}], "^", "2"}], 
              RowBox[{
               RowBox[{"xb", "^", "2"}], " ", 
               RowBox[{"M", "[", "f", "]"}]}]]}], "]"}], "/", 
           RowBox[{"Sqrt", "[", 
            RowBox[{"\[Pi]", " ", 
             RowBox[{"xb", "^", "2"}], " ", 
             RowBox[{
              RowBox[{"M", "[", "f", "]"}], "/", 
              RowBox[{"(", 
               RowBox[{"\[Chi]", " ", "\[ScriptCapitalE]"}], ")"}]}]}], 
            "]"}]}]}], ";", "\[IndentingNewLine]", 
         RowBox[{
          RowBox[{"\[ScriptCapitalC]", "[", "f_", "]"}], ":=", 
          RowBox[{"Exp", "[", 
           RowBox[{
            RowBox[{"-", "2"}], "\[Chi]", " ", "\[ScriptCapitalD]", " ", 
            FractionBox["\[ScriptCapitalE]", 
             RowBox[{"xb", "^", "2"}]], 
            FractionBox["f", "Frate"]}], "]"}]}], ";", "\[IndentingNewLine]", 
         
         RowBox[{
          RowBox[{"A", "[", "f_", "]"}], ":=", 
          RowBox[{"\[Chi]", " ", 
           FractionBox["\[ScriptCapitalD]", "kT"], 
           RowBox[{"(", 
            RowBox[{
             RowBox[{"f", "/", "\[Chi]"}], "-", "Fc"}], ")"}]}]}], ";", 
         "\[IndentingNewLine]", "\[IndentingNewLine]", 
         RowBox[{"Function", "@@", 
          RowBox[{"{", 
           RowBox[{
            RowBox[{"{", "F", "}"}], ",", 
            RowBox[{"sanitize", "@", 
             RowBox[{"N", "[", 
              RowBox[{"Simplify", "[", 
               FractionBox[
                RowBox[{
                 RowBox[{"(", 
                  RowBox[{
                   RowBox[{"2", "xb", 
                    FractionBox[
                    RowBox[{"(", 
                    RowBox[{"1", "-", 
                    RowBox[{"\[ScriptCapitalC]", "[", "F", "]"}]}], ")"}], 
                    RowBox[{"\[Chi]", " ", "Fc", " ", 
                    RowBox[{"M", "[", "F", "]"}]}]]}], "-", 
                   RowBox[{
                    RowBox[{"(", 
                    RowBox[{
                    RowBox[{"2", "/", 
                    RowBox[{"M", "[", "F", "]"}]}], "-", "1"}], ")"}], 
                    FractionBox[
                    RowBox[{"A", "[", "F", "]"}], "Frate"]}]}], ")"}], 
                 RowBox[{"WGs", "[", 
                  RowBox[{"xb", ",", "F"}], "]"}]}], 
                RowBox[{"Exp", "[", 
                 RowBox[{"\[Chi]", " ", "\[ScriptCapitalD]", " ", 
                  FractionBox["Fc", 
                   RowBox[{"Frate", " ", 
                    RowBox[{"xb", "^", "2"}]}]], 
                  RowBox[{"Sqrt", "[", 
                   RowBox[{"\[Chi]", " ", 
                    FractionBox["\[ScriptCapitalE]", "\[Pi]"]}], "]"}], 
                  RowBox[{"(", 
                   RowBox[{
                    RowBox[{"Exp", "[", 
                    RowBox[{
                    RowBox[{"-", "\[Chi]"}], " ", "\[ScriptCapitalE]", 
                    RowBox[{
                    RowBox[{"(", 
                    RowBox[{"1", "-", 
                    RowBox[{"F", "/", 
                    RowBox[{"(", 
                    RowBox[{"\[Chi]", " ", "Fc"}], ")"}]}]}], ")"}], "^", 
                    "2"}]}], "]"}], "-", 
                    RowBox[{"Exp", "[", 
                    RowBox[{
                    RowBox[{"-", "\[Chi]"}], " ", "\[ScriptCapitalE]"}], 
                    "]"}]}], ")"}]}], "]"}]], "]"}], "]"}]}]}], "}"}]}]}]}], 
       "]"}]}]}], ";", "\[IndentingNewLine]", "\[IndentingNewLine]", 
    RowBox[{
     RowBox[{"checkDataIntegrity", "[", "]"}], ":=", 
     RowBox[{"Module", "[", 
      RowBox[{
       RowBox[{"{", "mP", "}"}], ",", 
       RowBox[{"If", "[", 
        RowBox[{
         RowBox[{"MemberQ", "[", 
          RowBox[{
           RowBox[{"data", "/@", "files"}], ",", "$Failed"}], "]"}], ",", 
         "\[IndentingNewLine]", 
         RowBox[{"{", 
          RowBox[{
          "\"\<Unable to interpret one or several data files:\>\"", ",", 
           RowBox[{"Select", "[", 
            RowBox[{"files", ",", 
             RowBox[{
              RowBox[{"(", 
               RowBox[{
                RowBox[{"data", "[", "#", "]"}], "===", "$Failed"}], ")"}], 
              "&"}]}], "]"}]}], "}"}], ",", "\[IndentingNewLine]", 
         RowBox[{
          RowBox[{"mP", "=", 
           RowBox[{"Select", "[", 
            RowBox[{
             RowBox[{
              RowBox[{
               RowBox[{"{", 
                RowBox[{"#", ",", 
                 RowBox[{"missingParameters", "[", "#", "]"}]}], "}"}], "&"}],
               "/@", "files"}], ",", 
             RowBox[{
              RowBox[{"(", 
               RowBox[{
                RowBox[{"Length", "[", 
                 RowBox[{"#", "[", 
                  RowBox[{"[", "2", "]"}], "]"}], "]"}], ">", "0"}], ")"}], 
              "&"}]}], "]"}]}], ";", "\[IndentingNewLine]", 
          RowBox[{"If", "[", 
           RowBox[{
            RowBox[{
             RowBox[{"Length", "[", "mP", "]"}], "\[Equal]", "0"}], ",", 
            "True", " ", 
            RowBox[{"(*", " ", 
             RowBox[{"everything", " ", "fine"}], " ", "*)"}], ",", 
            "\[IndentingNewLine]", 
            RowBox[{"(*", " ", 
             RowBox[{"parameters", " ", 
              RowBox[{"missing", ":", " ", 
               RowBox[{"error", " ", "message"}]}]}], " ", "*)"}], 
            "\[IndentingNewLine]", 
            RowBox[{"{", 
             RowBox[{
             "\"\<Missing parameters (should be defined and \
nonnegative):\>\"", ",", "\[IndentingNewLine]", 
              RowBox[{
               RowBox[{
                RowBox[{"(", 
                 RowBox[{
                  RowBox[{"#", "[", 
                   RowBox[{"[", "1", "]"}], "]"}], "<>", "\"\<: \>\"", "<>", 
                  RowBox[{"StringJoin", "[", 
                   RowBox[{"Riffle", "[", 
                    RowBox[{
                    RowBox[{"#", "[", 
                    RowBox[{"[", "2", "]"}], "]"}], ",", "\"\<, \>\""}], 
                    "]"}], "]"}]}], ")"}], "&"}], "/@", "mP"}]}], "}"}]}], 
           "\[IndentingNewLine]", "]"}]}]}], "]"}]}], "]"}]}], ";", 
    "\[IndentingNewLine]", "\[IndentingNewLine]", 
    RowBox[{
     RowBox[{"missingParameters", "[", "file_", "]"}], ":=", 
     RowBox[{"Module", "[", 
      RowBox[{
       RowBox[{"{", 
        RowBox[{"fullset", "=", 
         RowBox[{"If", "[", 
          RowBox[{
           RowBox[{
            RowBox[{
             RowBox[{"parameters", "[", "file", "]"}], "[", "\"\<type\>\"", 
             "]"}], "===", "\"\<linear-force\>\""}], ",", 
           RowBox[{"{", 
            RowBox[{"\"\<Frate\>\"", ",", "\"\<T\>\""}], "}"}], ",", 
           RowBox[{"{", 
            RowBox[{"\"\<stiffness\>\"", ",", "\"\<v\>\"", ",", "\"\<T\>\""}],
             "}"}]}], "]"}]}], "}"}], ",", "\n", "\t", 
       RowBox[{
        RowBox[{"Select", "[", 
         RowBox[{"fullset", ",", 
          RowBox[{
           RowBox[{"(", 
            RowBox[{"!", 
             RowBox[{"(", 
              RowBox[{
               RowBox[{"NumericQ", "[", 
                RowBox[{
                 RowBox[{"parameters", "[", "file", "]"}], "[", "#", "]"}], 
                "]"}], "&&", 
               RowBox[{"(", 
                RowBox[{
                 RowBox[{
                  RowBox[{"parameters", "[", "file", "]"}], "[", "#", "]"}], 
                 "\[GreaterEqual]", "0"}], ")"}]}], ")"}]}], ")"}], "&"}]}], 
         "]"}], "\[IndentingNewLine]", "/.", 
        RowBox[{"{", 
         RowBox[{
          RowBox[{
          "\"\<Frate\>\"", "\[Rule]", 
           "\"\<\!\(\*OverscriptBox[\(F\), \(.\)]\)\>\""}], ",", 
          RowBox[{"\"\<stiffness\>\"", "\[Rule]", "\"\<\[Kappa]\>\""}]}], 
         "}"}]}]}], "]"}]}], ";", "\[IndentingNewLine]", 
    "\[IndentingNewLine]", 
    RowBox[{
     RowBox[{"fitPlot", "[", "filteredData_", "]"}], ":=", 
     RowBox[{"If", "[", 
      RowBox[{
       RowBox[{"fit", "===", "None"}], ",", 
       RowBox[{"Sequence", "@@", 
        RowBox[{"{", "}"}]}], ",", "\[IndentingNewLine]", 
       RowBox[{"Module", "[", 
        RowBox[{
         RowBox[{"{", "fitData", "}"}], ",", "\[IndentingNewLine]", 
         RowBox[{
          RowBox[{
           RowBox[{"fitData", "[", "filename_", "]"}], ":=", 
           RowBox[{"Module", "[", 
            RowBox[{
             RowBox[{"{", 
              RowBox[{
               RowBox[{"type", "=", 
                RowBox[{
                 RowBox[{"parameters", "[", "filename", "]"}], "[", 
                 "\"\<type\>\"", "]"}]}], ",", 
               RowBox[{"xvalues", "=", 
                RowBox[{"If", "[", 
                 RowBox[{
                  RowBox[{
                   RowBox[{"Head", "[", 
                    RowBox[{"data", "[", "filename", "]"}], "]"}], "===", 
                   "RuptureForceHistogram"}], ",", 
                  RowBox[{
                   RowBox[{"data", "[", "filename", "]"}], "[", 
                   RowBox[{"[", 
                    RowBox[{"1", ",", "All", ",", "1"}], "]"}], "]"}], ",", 
                  RowBox[{"Table", "[", 
                   RowBox[{
                    RowBox[{
                    RowBox[{
                    RowBox[{"Min", "[", 
                    RowBox[{
                    RowBox[{"data", "[", "filename", "]"}], "[", 
                    RowBox[{"[", "1", "]"}], "]"}], "]"}], "*", 
                    RowBox[{"(", 
                    RowBox[{"1", "-", "t"}], ")"}]}], "+", 
                    RowBox[{"t", "*", 
                    RowBox[{"Max", "[", 
                    RowBox[{
                    RowBox[{"data", "[", "filename", "]"}], "[", 
                    RowBox[{"[", "1", "]"}], "]"}], "]"}]}]}], ",", 
                    RowBox[{"{", 
                    RowBox[{"t", ",", "0", ",", "1", ",", "0.01"}], "}"}]}], 
                   "]"}]}], "]"}]}]}], "}"}], ",", "\[IndentingNewLine]", 
             RowBox[{"Transpose", "[", 
              RowBox[{"{", 
               RowBox[{"xvalues", ",", "\[IndentingNewLine]", 
                RowBox[{"sanitize", "/@", 
                 RowBox[{"(", 
                  RowBox[{
                   RowBox[{"(", 
                    RowBox[{
                    RowBox[{
                    RowBox[{"If", "[", 
                    RowBox[{
                    RowBox[{"type", "===", "\"\<linear-force\>\""}], ",", 
                    "\[IndentingNewLine]", 
                    RowBox[{
                    RowBox[{"RFD", "[", "type", "]"}], "[", 
                    RowBox[{
                    RowBox[{
                    RowBox[{"parameters", "[", "filename", "]"}], "[", 
                    "\"\<Frate\>\"", "]"}], ",", 
                    RowBox[{
                    RowBox[{"parameters", "[", "filename", "]"}], "[", 
                    "\"\<T\>\"", "]"}]}], "]"}], ",", "\[IndentingNewLine]", 
                    RowBox[{
                    RowBox[{"RFD", "[", "type", "]"}], "[", 
                    RowBox[{
                    RowBox[{
                    RowBox[{"parameters", "[", "filename", "]"}], "[", 
                    "\"\<v\>\"", "]"}], ",", 
                    RowBox[{
                    RowBox[{"parameters", "[", "filename", "]"}], "[", 
                    "\"\<stiffness\>\"", "]"}], ",", 
                    RowBox[{
                    RowBox[{"parameters", "[", "filename", "]"}], "[", 
                    "\"\<T\>\"", "]"}], ",", 
                    RowBox[{
                    RowBox[{"parameters", "[", "filename", "]"}], "[", 
                    "\"\<\[Chi]\>\"", "]"}]}], "]"}]}], "]"}], "[", 
                    RowBox[{
                    "\[ScriptCapitalE]", ",", "xb", ",", "\[ScriptCapitalD]", 
                    ",", "\[Mu]"}], "]"}], "/.", 
                    RowBox[{"fit", "[", 
                    RowBox[{"[", "2", "]"}], "]"}]}], ")"}], "/@", 
                   "xvalues"}], ")"}]}]}], "}"}], "]"}]}], "]"}]}], ";", 
          "\[IndentingNewLine]", 
          RowBox[{"ListPlot", "[", 
           RowBox[{
            RowBox[{"fitData", "/@", "files"}], ",", 
            RowBox[{"Joined", "\[Rule]", "True"}], ",", "\[IndentingNewLine]", 
            RowBox[{"PlotStyle", "\[Rule]", 
             RowBox[{"MapIndexed", "[", 
              RowBox[{
               RowBox[{
                RowBox[{"Directive", "[", 
                 RowBox[{"Hue", "[", 
                  RowBox[{
                   RowBox[{
                    RowBox[{"#2", "[", 
                    RowBox[{"[", "1", "]"}], "]"}], "*", "0.2"}], ",", "1", 
                   ",", "0.5"}], "]"}], "]"}], "&"}], ",", 
               RowBox[{"filteredData", "[", 
                RowBox[{"[", 
                 RowBox[{"All", ",", "1"}], "]"}], "]"}]}], "]"}]}], ",", 
            "\[IndentingNewLine]", 
            RowBox[{"PlotRange", "\[Rule]", 
             RowBox[{"getPlotRange", "[", "]"}]}], ",", 
            RowBox[{"Axes", "\[Rule]", "False"}], ",", 
            RowBox[{"Frame", "\[Rule]", "False"}]}], "]"}]}]}], "]"}]}], 
      "]"}]}], ";", "\[IndentingNewLine]", "\[IndentingNewLine]", 
    RowBox[{
     RowBox[{"logLikelihood", "[", 
      RowBox[{"rfdFunction_", ",", 
       RowBox[{"RuptureForceHistogram", "[", "hist_", "]"}]}], "]"}], ":=", 
     RowBox[{"Total", "[", 
      RowBox[{
       RowBox[{
        RowBox[{"(", 
         RowBox[{
          RowBox[{"#", "[", 
           RowBox[{"[", "3", "]"}], "]"}], "*", 
          RowBox[{"Log", "[", 
           RowBox[{
            RowBox[{"rfdFunction", "[", 
             RowBox[{
             "\[ScriptCapitalE]", ",", "xb", ",", "\[ScriptCapitalD]", ",", 
              "\[Mu]"}], "]"}], "[", 
            RowBox[{"#", "[", 
             RowBox[{"[", "1", "]"}], "]"}], "]"}], "]"}]}], ")"}], "&"}], "/@",
        "hist"}], "]"}]}], ";", "\[IndentingNewLine]", 
    RowBox[{
     RowBox[{"logLikelihood", "[", 
      RowBox[{"rfdFunction_", ",", 
       RowBox[{"RuptureForceList", "[", "forceList_", "]"}]}], "]"}], ":=", 
     RowBox[{
      RowBox[{"Total", "[", 
       RowBox[{
        RowBox[{
         RowBox[{"Log", "[", 
          RowBox[{
           RowBox[{"rfdFunction", "[", 
            RowBox[{
            "\[ScriptCapitalE]", ",", "xb", ",", "\[ScriptCapitalD]", ",", 
             "\[Mu]"}], "]"}], "[", 
           RowBox[{"#", "[", 
            RowBox[{"[", "1", "]"}], "]"}], "]"}], "]"}], "&"}], "/@", 
        "forceList"}], "]"}], "/", 
      RowBox[{"Length", "[", "forceList", "]"}]}]}], ";", 
    "\[IndentingNewLine]", 
    RowBox[{
     RowBox[{"computeLikelihoodExpression", "[", "]"}], ":=", 
     "\[IndentingNewLine]", 
     RowBox[{"Module", "[", 
      RowBox[{
       RowBox[{"{", 
        RowBox[{
        "datasetToLikelihood", ",", "\[ScriptCapitalE]", ",", "xb", ",", 
         "\[ScriptCapitalD]", ",", "\[Mu]"}], "}"}], ",", 
       "\[IndentingNewLine]", 
       RowBox[{
        RowBox[{
         RowBox[{"datasetToLikelihood", "[", "filename_", "]"}], ":=", 
         "\[IndentingNewLine]", 
         RowBox[{"Module", "[", 
          RowBox[{
           RowBox[{"{", "rfdFunction", "}"}], ",", "\[IndentingNewLine]", 
           RowBox[{
            RowBox[{"rfdFunction", "=", 
             RowBox[{"If", "[", 
              RowBox[{
               RowBox[{
                RowBox[{
                 RowBox[{"parameters", "[", "filename", "]"}], "[", 
                 "\"\<type\>\"", "]"}], "===", "\"\<linear-force\>\""}], ",", 
               
               RowBox[{
                RowBox[{"RFD", "[", "\"\<linear-force\>\"", "]"}], "[", 
                RowBox[{
                 RowBox[{
                  RowBox[{"parameters", "[", "filename", "]"}], "[", 
                  "\"\<Frate\>\"", "]"}], ",", 
                 RowBox[{
                  RowBox[{"parameters", "[", "filename", "]"}], "[", 
                  "\"\<T\>\"", "]"}]}], "]"}], ",", "\[IndentingNewLine]", 
               RowBox[{
                RowBox[{"RFD", "[", "\"\<linear-spring\>\"", "]"}], "[", 
                RowBox[{
                 RowBox[{
                  RowBox[{"parameters", "[", "filename", "]"}], "[", 
                  "\"\<v\>\"", "]"}], ",", 
                 RowBox[{
                  RowBox[{"parameters", "[", "filename", "]"}], "[", 
                  "\"\<stiffness\>\"", "]"}], ",", 
                 RowBox[{
                  RowBox[{"parameters", "[", "filename", "]"}], "[", 
                  "\"\<T\>\"", "]"}], ",", 
                 RowBox[{
                  RowBox[{"parameters", "[", "filename", "]"}], "[", 
                  "\"\<\[Chi]\>\"", "]"}]}], "]"}]}], "]"}]}], ";", 
            "\[IndentingNewLine]", 
            RowBox[{"logLikelihood", "[", 
             RowBox[{"rfdFunction", ",", 
              RowBox[{"data", "[", "filename", "]"}]}], "]"}]}]}], "]"}]}], 
        ";", "\[IndentingNewLine]", 
        RowBox[{"Function", "@@", 
         RowBox[{"{", 
          RowBox[{
           RowBox[{"{", 
            RowBox[{
            "\[ScriptCapitalE]", ",", "xb", ",", "\[ScriptCapitalD]", ",", 
             "\[Mu]"}], "}"}], ",", 
           RowBox[{"Total", "@", 
            RowBox[{"(", 
             RowBox[{"datasetToLikelihood", "/@", "files"}], ")"}]}]}], 
          "}"}]}]}]}], "]"}]}], ";", "\[IndentingNewLine]", 
    "\[IndentingNewLine]", 
    RowBox[{
     RowBox[{"performFit", "[", "]"}], ":=", 
     RowBox[{"Module", "[", 
      RowBox[{
       RowBox[{"{", 
        RowBox[{
         RowBox[{"error", "=", 
          RowBox[{"checkDataIntegrity", "[", "]"}]}], ",", "likelihood", ",", 
         
         RowBox[{"oldTimeoutOptions", "=", 
          RowBox[{"Options", "[", 
           RowBox[{"$FrontEnd", ",", "DynamicEvaluationTimeout"}], "]"}]}]}], 
        "}"}], ",", "\[IndentingNewLine]", 
       RowBox[{"If", "[", 
        RowBox[{
         RowBox[{"error", "===", "True"}], ",", "\[IndentingNewLine]", 
         RowBox[{"(*", " ", 
          RowBox[{
           RowBox[{"all", " ", "parameters", " ", "available"}], ",", " ", 
           RowBox[{"start", " ", "fit"}]}], " ", "*)"}], 
         "\[IndentingNewLine]", 
         RowBox[{
          RowBox[{"SetOptions", "[", 
           RowBox[{"$FrontEnd", ",", 
            RowBox[{"DynamicEvaluationTimeout", "\[Rule]", "Infinity"}]}], 
           "]"}], ";", "\[IndentingNewLine]", 
          RowBox[{"likelihood", "=", 
           RowBox[{"computeLikelihoodExpression", "[", "]"}]}], ";", 
          "\[IndentingNewLine]", 
          RowBox[{"fit", "=", 
           RowBox[{"NMaximize", "[", 
            RowBox[{
             RowBox[{"{", 
              RowBox[{
               RowBox[{"Re", "[", 
                RowBox[{"Exp", "[", 
                 RowBox[{"likelihood", "[", 
                  RowBox[{
                  "\[ScriptCapitalE]", ",", "xb", ",", "\[ScriptCapitalD]", 
                   ",", "\[Mu]"}], "]"}], "]"}], "]"}], ",", 
               RowBox[{"{", 
                RowBox[{
                 RowBox[{
                 "\[ScriptCapitalE]max", "\[GreaterEqual]", 
                  "\[ScriptCapitalE]", "\[GreaterEqual]", 
                  "\[ScriptCapitalE]min"}], ",", 
                 RowBox[{
                 "xbMax", "\[GreaterEqual]", "xb", "\[GreaterEqual]", 
                  "xbMin"}], ",", 
                 RowBox[{
                 "\[ScriptCapitalD]max", "\[GreaterEqual]", 
                  "\[ScriptCapitalD]", "\[GreaterEqual]", 
                  "\[ScriptCapitalD]min"}], ",", 
                 RowBox[{
                 "\[Mu]Max", "\[GreaterEqual]", "\[Mu]", "\[GreaterEqual]", 
                  "\[Mu]Min"}]}], "}"}]}], "}"}], ",", 
             RowBox[{"{", 
              RowBox[{
              "\[ScriptCapitalE]", ",", "xb", ",", "\[ScriptCapitalD]", ",", 
               "\[Mu]"}], "}"}], ",", 
             RowBox[{"Method", "\[Rule]", 
              RowBox[{"{", 
               RowBox[{"searchMethod", ",", 
                RowBox[{"Sequence", "@@", 
                 RowBox[{"If", "[", 
                  RowBox[{
                   RowBox[{"searchMethod", "===", "\"\<NelderMead\>\""}], ",", 
                   RowBox[{"{", "}"}], ",", 
                   RowBox[{"{", 
                    RowBox[{
                    "\"\<SearchPoints\>\"", "\[Rule]", "searchPoints"}], 
                    "}"}]}], "]"}]}]}], "}"}]}], ",", 
             RowBox[{"MaxIterations", "\[Rule]", "maxIterations"}]}], "]"}]}],
           ";", "\[IndentingNewLine]", 
          RowBox[{"SetOptions", "[", 
           RowBox[{"$FrontEnd", ",", 
            RowBox[{"Sequence", "@@", "oldTimeoutOptions"}]}], "]"}], ";"}], 
         "\[IndentingNewLine]", ",", "\[IndentingNewLine]", 
         RowBox[{"CreateDialog", "[", 
          RowBox[{
           RowBox[{"Column", "[", 
            RowBox[{
             RowBox[{"{", 
              RowBox[{
               RowBox[{"Column", "[", 
                RowBox[{
                 RowBox[{"{", 
                  RowBox[{
                   RowBox[{"Style", "[", 
                    RowBox[{
                    RowBox[{"error", "[", 
                    RowBox[{"[", "1", "]"}], "]"}], ",", "Red", ",", 
                    RowBox[{"Deployed", "\[Rule]", "True"}]}], "]"}], ",", 
                   "\[IndentingNewLine]", 
                   RowBox[{"ListPicker", "[", 
                    RowBox[{
                    RowBox[{"{", "}"}], ",", 
                    RowBox[{"error", "[", 
                    RowBox[{"[", "2", "]"}], "]"}], ",", 
                    RowBox[{"Enabled", "\[Rule]", "False"}], ",", 
                    RowBox[{"ImageSize", "\[Rule]", 
                    RowBox[{"{", 
                    RowBox[{"600", ",", "360"}], "}"}]}]}], "]"}]}], "}"}], 
                 ",", 
                 RowBox[{"Alignment", "\[Rule]", 
                  RowBox[{"{", 
                   RowBox[{"Left", ",", "Baseline"}], "}"}]}]}], "]"}], ",", 
               "\[IndentingNewLine]", 
               RowBox[{"DefaultButton", "[", "]"}]}], "\[IndentingNewLine]", 
              "}"}], ",", 
             RowBox[{"Alignment", "\[Rule]", 
              RowBox[{"{", 
               RowBox[{"Right", ",", "Baseline"}], "}"}]}]}], "]"}], ",", 
           RowBox[{"Modal", "\[Rule]", "True"}]}], "]"}]}], "]"}]}], "]"}]}], 
    ";", "\[IndentingNewLine]", "\[IndentingNewLine]", 
    RowBox[{
     RowBox[{"getFile", "[", "filename_String", "]"}], ":=", 
     RowBox[{"Module", "[", 
      RowBox[{
       RowBox[{"{", 
        RowBox[{
         RowBox[{"rawData", "=", 
          RowBox[{"Quiet", "[", 
           RowBox[{"Check", "[", 
            RowBox[{
             RowBox[{"Import", "[", 
              RowBox[{"filename", ",", "\"\<Table\>\""}], "]"}], ",", 
             "$Failed"}], "]"}], "]"}]}], ",", "normalizer"}], "}"}], ",", 
       "\[IndentingNewLine]", 
       RowBox[{"If", "[", 
        RowBox[{
         RowBox[{"And", "@@", 
          RowBox[{"Flatten", "[", 
           RowBox[{"Map", "[", 
            RowBox[{"NumericQ", ",", "rawData", ",", 
             RowBox[{"{", 
              RowBox[{"-", "1"}], "}"}]}], "]"}], "]"}]}], ",", 
         "\[IndentingNewLine]", 
         RowBox[{"If", "[", 
          RowBox[{
           RowBox[{
            RowBox[{"Length", "[", 
             RowBox[{"rawData", "[", 
              RowBox[{"[", "1", "]"}], "]"}], "]"}], "\[Equal]", "2"}], ",", 
           "\[IndentingNewLine]", 
           RowBox[{"(*", " ", 
            RowBox[{"histogram", " ", "format"}], " ", "*)"}], 
           "\[IndentingNewLine]", 
           RowBox[{
            RowBox[{
             RowBox[{"normalizer", "[", "data_", "]"}], ":=", 
             RowBox[{"Module", "[", 
              RowBox[{
               RowBox[{"{", 
                RowBox[{"total", "=", 
                 RowBox[{"Total", "[", 
                  RowBox[{
                   RowBox[{
                    RowBox[{
                    FractionBox[
                    RowBox[{"(", 
                    RowBox[{
                    RowBox[{"#", "[", 
                    RowBox[{"[", 
                    RowBox[{"2", ",", "2"}], "]"}], "]"}], "+", 
                    RowBox[{"#", "[", 
                    RowBox[{"[", 
                    RowBox[{"1", ",", "2"}], "]"}], "]"}]}], ")"}], "2"], 
                    RowBox[{"(", 
                    RowBox[{
                    RowBox[{"#", "[", 
                    RowBox[{"[", 
                    RowBox[{"2", ",", "1"}], "]"}], "]"}], "-", 
                    RowBox[{"#", "[", 
                    RowBox[{"[", 
                    RowBox[{"1", ",", "1"}], "]"}], "]"}]}], ")"}]}], "&"}], "/@", 
                   RowBox[{"Partition", "[", 
                    RowBox[{"data", ",", "2", ",", "1"}], "]"}]}], "]"}]}], 
                "}"}], ",", "\[IndentingNewLine]", 
               RowBox[{"RuptureForceHistogram", "[", 
                RowBox[{"ComputeWeights", "[", 
                 RowBox[{
                  RowBox[{
                   RowBox[{"{", 
                    RowBox[{
                    RowBox[{"#", "[", 
                    RowBox[{"[", "1", "]"}], "]"}], ",", 
                    RowBox[{
                    RowBox[{"#", "[", 
                    RowBox[{"[", "2", "]"}], "]"}], "/", "total"}]}], "}"}], 
                   "&"}], "/@", "data"}], "]"}], "]"}]}], "]"}]}], ";", "\n", 
            "\t", 
            RowBox[{"If", "[", 
             RowBox[{
              RowBox[{
               RowBox[{"!", 
                RowBox[{"(", 
                 RowBox[{"rawData", "===", "$Failed"}], ")"}]}], "&&", 
               RowBox[{"MatchQ", "[", 
                RowBox[{
                 RowBox[{"Dimensions", "[", "rawData", "]"}], ",", 
                 RowBox[{"{", 
                  RowBox[{
                   RowBox[{"_", "?", "NumericQ"}], ",", "2"}], "}"}]}], 
                "]"}]}], ",", 
              RowBox[{"normalizer", "@", "rawData"}], ",", "$Failed"}], 
             "]"}]}], ",", "\[IndentingNewLine]", 
           RowBox[{"If", "[", 
            RowBox[{
             RowBox[{
              RowBox[{"Length", "[", 
               RowBox[{"rawData", "[", 
                RowBox[{"[", "1", "]"}], "]"}], "]"}], "\[Equal]", "1"}], ",",
              "\[IndentingNewLine]", 
             RowBox[{"(*", " ", 
              RowBox[{"timeseries", " ", "format"}], " ", "*)"}], 
             "\[IndentingNewLine]", 
             RowBox[{"RuptureForceList", "[", 
              RowBox[{"Sort", "@", "rawData"}], "]"}]}], "]"}], ",", 
           "$Failed"}], "]"}], ",", "$Failed"}], "]"}]}], "]"}]}], ";", 
    "\[IndentingNewLine]", "\[IndentingNewLine]", 
    RowBox[{
     RowBox[{"addFile", "[", "]"}], ":=", 
     RowBox[{"Block", "[", 
      RowBox[{
       RowBox[{"{", 
        RowBox[{
         RowBox[{"filename", "=", 
          RowBox[{"SystemDialogInput", "[", "\"\<FileOpen\>\"", "]"}]}], ",", 
         "adder"}], "}"}], ",", "\[IndentingNewLine]", 
       RowBox[{
        RowBox[{"fit", "=", "None"}], ";", "\[IndentingNewLine]", 
        RowBox[{
         RowBox[{"adder", "[", "l_List", "]"}], ":=", 
         RowBox[{"adder", "/@", "l"}]}], ";", "\[IndentingNewLine]", 
        RowBox[{
         RowBox[{"adder", "[", "s_String", "]"}], ":=", 
         RowBox[{"If", "[", 
          RowBox[{
           RowBox[{"!", 
            RowBox[{"MemberQ", "[", 
             RowBox[{"files", ",", "s"}], "]"}]}], ",", "\[IndentingNewLine]", 
           RowBox[{
            RowBox[{"files", "=", 
             RowBox[{"Sort", "[", 
              RowBox[{"Append", "[", 
               RowBox[{"files", ",", "s"}], "]"}], "]"}]}], ";", 
            "\[IndentingNewLine]", 
            RowBox[{
             RowBox[{"data", "[", "s", "]"}], "=", 
             RowBox[{"getFile", "[", "s", "]"}]}], ";", "\[IndentingNewLine]", 
            RowBox[{
             RowBox[{
              RowBox[{"parameters", "[", "s", "]"}], "[", "\"\<type\>\"", 
              "]"}], "=", "\"\<linear-force\>\""}], ";", 
            "\[IndentingNewLine]", 
            RowBox[{
             RowBox[{
              RowBox[{"parameters", "[", "s", "]"}], "[", "\"\<T\>\"", "]"}], 
             "=", "300"}], ";", "\[IndentingNewLine]", 
            RowBox[{
             RowBox[{
              RowBox[{"parameters", "[", "s", "]"}], "[", "\"\<\[Chi]\>\"", 
              "]"}], "=", "\"\<instantaneous\>\""}], ";"}]}], 
          "\[IndentingNewLine]", "]"}]}], ";", "\[IndentingNewLine]", 
        RowBox[{"If", "[", 
         RowBox[{
          RowBox[{"!", 
           RowBox[{"(", 
            RowBox[{"filename", "===", "$Canceled"}], ")"}]}], ",", 
          "\[IndentingNewLine]", 
          RowBox[{"adder", "[", "filename", "]"}]}], "]"}]}]}], "]"}]}], ";", 
    "\[IndentingNewLine]", "\[IndentingNewLine]", 
    RowBox[{
     RowBox[{"deleteFiles", "[", "]"}], ":=", 
     RowBox[{"(", "\[IndentingNewLine]", 
      RowBox[{
       RowBox[{"fit", "=", "None"}], ";", "\[IndentingNewLine]", 
       RowBox[{"files", "=", 
        RowBox[{"Complement", "[", 
         RowBox[{"files", ",", "fileSelection"}], "]"}]}], ";", 
       "\[IndentingNewLine]", 
       RowBox[{"fileSelection", "=", 
        RowBox[{"{", "}"}]}], ";"}], "\[IndentingNewLine]", ")"}]}], ";", 
    "\[IndentingNewLine]", 
    RowBox[{
     RowBox[{"ToPlotrange", "[", "filteredData_", "]"}], ":=", 
     RowBox[{"Module", "[", 
      RowBox[{
       RowBox[{"{", 
        RowBox[{
         RowBox[{"selectedData", "=", 
          RowBox[{
           RowBox[{"Select", "[", 
            RowBox[{"filteredData", ",", 
             RowBox[{
              RowBox[{
               RowBox[{"#", "[", 
                RowBox[{"[", "1", "]"}], "]"}], "===", "True"}], "&"}]}], 
            "]"}], "[", 
           RowBox[{"[", 
            RowBox[{"All", ",", "2"}], "]"}], "]"}]}], ",", "bounds"}], "}"}],
        ",", "\[IndentingNewLine]", 
       RowBox[{
        RowBox[{
         RowBox[{"bounds", "[", 
          RowBox[{"RuptureForceHistogram", "[", "histogram_", "]"}], "]"}], ":=", 
         RowBox[{"{", 
          RowBox[{
           RowBox[{"Min", "[", 
            RowBox[{"histogram", "[", 
             RowBox[{"[", 
              RowBox[{"All", ",", "1"}], "]"}], "]"}], "]"}], ",", 
           RowBox[{"Max", "[", 
            RowBox[{"histogram", "[", 
             RowBox[{"[", 
              RowBox[{"All", ",", "1"}], "]"}], "]"}], "]"}]}], "}"}]}], ";", 
        "\[IndentingNewLine]", 
        RowBox[{
         RowBox[{"bounds", "[", 
          RowBox[{"RuptureForceList", "[", "list_", "]"}], "]"}], ":=", 
         RowBox[{"{", 
          RowBox[{
           RowBox[{"Min", "[", "list", "]"}], ",", 
           RowBox[{"Max", "[", "list", "]"}]}], "}"}]}], ";", 
        "\[IndentingNewLine]", 
        RowBox[{"If", "[", 
         RowBox[{
          RowBox[{"selectedData", "===", 
           RowBox[{"{", "}"}]}], ",", "All", ",", "\[IndentingNewLine]", 
          RowBox[{
           RowBox[{
            RowBox[{"{", 
             RowBox[{
              RowBox[{"{", 
               RowBox[{
                RowBox[{"Min", "[", 
                 RowBox[{"#", "[", 
                  RowBox[{"[", "1", "]"}], "]"}], "]"}], ",", 
                RowBox[{"Max", "[", 
                 RowBox[{"#", "[", 
                  RowBox[{"[", "2", "]"}], "]"}], "]"}]}], "}"}], ",", 
              "All"}], "}"}], "&"}], "[", 
           RowBox[{"Transpose", "[", 
            RowBox[{"bounds", "/@", "selectedData"}], "]"}], "]"}]}], 
         "]"}]}]}], "]"}]}], ";", "\[IndentingNewLine]", "\n", 
    RowBox[{"Column", "[", 
     RowBox[{"{", 
      RowBox[{
       RowBox[{"Panel", "[", 
        RowBox[{
         RowBox[{"Column", "[", 
          RowBox[{"{", 
           RowBox[{
            RowBox[{"Dynamic", "[", 
             RowBox[{"ListPicker", "[", 
              RowBox[{
               RowBox[{"Dynamic", "[", "fileSelection", "]"}], ",", 
               RowBox[{"If", "[", 
                RowBox[{
                 RowBox[{
                  RowBox[{"Length", "[", "files", "]"}], ">", "0"}], ",", 
                 "files", ",", 
                 RowBox[{
                 "{", "\"\<Click \\\"+\\\" to add a dataset\>\"", "}"}]}], 
                "]"}], ",", 
               RowBox[{"Background", "\[Rule]", 
                RowBox[{"Dynamic", "[", 
                 RowBox[{
                  RowBox[{
                   RowBox[{"If", "[", 
                    RowBox[{
                    RowBox[{
                    RowBox[{"data", "[", "#", "]"}], "===", "$Failed"}], ",", 
                    "Red", ",", "None"}], "]"}], "&"}], "/@", "files"}], 
                 "]"}]}], ",", 
               RowBox[{"Enabled", "->", 
                RowBox[{"(", 
                 RowBox[{
                  RowBox[{"Length", "[", "files", "]"}], ">", "0"}], ")"}]}], 
               ",", 
               RowBox[{"ImageSize", "\[Rule]", 
                RowBox[{"{", 
                 RowBox[{"600", ",", "200"}], "}"}]}], ",", 
               RowBox[{"Multiselection", "\[Rule]", "False"}]}], "]"}], "]"}],
             ",", "\n", 
            RowBox[{"Dynamic", "[", 
             RowBox[{"Column", "[", 
              RowBox[{"{", 
               RowBox[{
                RowBox[{"Row", "[", 
                 RowBox[{"{", 
                  RowBox[{
                   RowBox[{"Button", "[", 
                    RowBox[{"\"\<+\>\"", ",", 
                    RowBox[{"addFile", "[", "]"}], ",", 
                    RowBox[{"Method", "\[Rule]", "\"\<Queued\>\""}]}], "]"}], 
                   ",", 
                   RowBox[{"Button", "[", 
                    RowBox[{"\"\<-\>\"", ",", 
                    RowBox[{"deleteFiles", "[", "]"}], ",", 
                    RowBox[{"Enabled", "\[Rule]", 
                    RowBox[{"(", 
                    RowBox[{
                    RowBox[{"Length", "[", "fileSelection", "]"}], ">", "0"}],
                     ")"}]}], ",", 
                    RowBox[{"Method", "\[Rule]", "\"\<Queued\>\""}]}], 
                    "]"}]}], "}"}], "]"}], ",", "\[IndentingNewLine]", 
                RowBox[{"Dynamic", "[", 
                 RowBox[{"If", "[", 
                  RowBox[{
                   RowBox[{
                    RowBox[{"Length", "[", "fileSelection", "]"}], "\[Equal]",
                     "1"}], ",", "\[IndentingNewLine]", 
                   RowBox[{"With", "[", 
                    RowBox[{
                    RowBox[{"{", 
                    RowBox[{"f", "=", 
                    RowBox[{"fileSelection", "[", 
                    RowBox[{"[", "1", "]"}], "]"}]}], "}"}], ",", 
                    "\[IndentingNewLine]", 
                    RowBox[{"Grid", "[", 
                    RowBox[{
                    RowBox[{"{", "\[IndentingNewLine]", 
                    RowBox[{
                    RowBox[{"{", 
                    RowBox[{
                    RowBox[{"Style", "[", 
                    RowBox[{"\"\<type\>\"", ",", 
                    RowBox[{"Deployed", "\[Rule]", "True"}]}], "]"}], ",", 
                    RowBox[{"PopupMenu", "[", 
                    RowBox[{
                    RowBox[{"Dynamic", "[", 
                    RowBox[{
                    RowBox[{"parameters", "[", "f", "]"}], "[", 
                    "\"\<type\>\"", "]"}], "]"}], ",", 
                    RowBox[{"{", 
                    RowBox[{
                    RowBox[{
                    "\"\<linear-force\>\"", "\[Rule]", 
                    "\"\<linear force ramp\>\""}], ",", "\[IndentingNewLine]", 
                    RowBox[{
                    "\"\<linear-spring\>\"", "\[Rule]", 
                    "\"\<linearly moving spring\>\""}]}], "}"}]}], "]"}]}], 
                    "}"}], ",", "\[IndentingNewLine]", 
                    RowBox[{"{", 
                    RowBox[{
                    RowBox[{"Style", "[", 
                    RowBox[{"\"\<T [K]\>\"", ",", 
                    RowBox[{"Deployed", "\[Rule]", "True"}]}], "]"}], ",", 
                    "\[IndentingNewLine]", 
                    RowBox[{"InputField", "[", 
                    RowBox[{
                    RowBox[{"Dynamic", "[", 
                    RowBox[{
                    RowBox[{"parameters", "[", "f", "]"}], "[", "\"\<T\>\"", 
                    "]"}], "]"}], ",", "Number", ",", 
                    RowBox[{"FieldSize", "\[Rule]", "5"}]}], "]"}]}], "}"}], 
                    ",", "\[IndentingNewLine]", 
                    RowBox[{"Sequence", "@@", 
                    RowBox[{"If", "[", 
                    RowBox[{
                    RowBox[{
                    RowBox[{
                    RowBox[{"parameters", "[", "f", "]"}], "[", 
                    "\"\<type\>\"", "]"}], "===", "\"\<linear-force\>\""}], 
                    ",", "\[IndentingNewLine]", 
                    RowBox[{"(*", " ", "force", " ", "*)"}], 
                    "\[IndentingNewLine]", 
                    RowBox[{"{", 
                    RowBox[{"{", 
                    RowBox[{
                    RowBox[{"Style", "[", 
                    RowBox[{
                    "\"\<\!\(\*OverscriptBox[\(F\), \(.\)]\) [pN/s]\>\"", ",", 
                    RowBox[{"Deployed", "\[Rule]", "True"}]}], "]"}], ",", 
                    "\[IndentingNewLine]", 
                    RowBox[{"InputField", "[", 
                    RowBox[{
                    RowBox[{"Dynamic", "[", 
                    RowBox[{
                    RowBox[{"parameters", "[", "f", "]"}], "[", 
                    "\"\<Frate\>\"", "]"}], "]"}], ",", "Number", ",", 
                    RowBox[{"FieldSize", "\[Rule]", "5"}]}], "]"}]}], "}"}], 
                    "}"}], ",", "\[IndentingNewLine]", 
                    RowBox[{"(*", " ", "spring", " ", "*)"}], 
                    "\[IndentingNewLine]", 
                    RowBox[{"{", 
                    RowBox[{
                    RowBox[{"{", 
                    RowBox[{
                    RowBox[{"Style", "[", 
                    RowBox[{"\"\<v [nm/s]\>\"", ",", 
                    RowBox[{"Deployed", "\[Rule]", "True"}]}], "]"}], ",", 
                    "\[IndentingNewLine]", 
                    RowBox[{"InputField", "[", 
                    RowBox[{
                    RowBox[{"Dynamic", "[", 
                    RowBox[{
                    RowBox[{"parameters", "[", "f", "]"}], "[", "\"\<v\>\"", 
                    "]"}], "]"}], ",", "Number", ",", 
                    RowBox[{"FieldSize", "\[Rule]", "5"}]}], "]"}]}], "}"}], 
                    ",", "\[IndentingNewLine]", 
                    RowBox[{"{", 
                    RowBox[{
                    RowBox[{"Style", "[", 
                    RowBox[{"\"\<\[Kappa] [pN/nm]\>\"", ",", 
                    RowBox[{"Deployed", "\[Rule]", "True"}]}], "]"}], ",", 
                    "\[IndentingNewLine]", 
                    RowBox[{"InputField", "[", 
                    RowBox[{
                    RowBox[{"Dynamic", "[", 
                    RowBox[{
                    RowBox[{"parameters", "[", "f", "]"}], "[", 
                    "\"\<stiffness\>\"", "]"}], "]"}], ",", "Number", ",", 
                    RowBox[{"FieldSize", "\[Rule]", "5"}]}], "]"}]}], "}"}], 
                    ",", "\[IndentingNewLine]", 
                    RowBox[{"{", 
                    RowBox[{
                    RowBox[{"Style", "[", 
                    RowBox[{"\"\<force measurement\>\"", ",", 
                    RowBox[{"Deployed", "\[Rule]", "True"}]}], "]"}], ",", 
                    RowBox[{"PopupMenu", "[", 
                    RowBox[{
                    RowBox[{"Dynamic", "[", 
                    RowBox[{
                    RowBox[{"parameters", "[", "f", "]"}], "[", 
                    "\"\<\[Chi]\>\"", "]"}], "]"}], ",", 
                    "\[IndentingNewLine]", 
                    RowBox[{"{", 
                    RowBox[{
                    RowBox[{
                    "\"\<averaged\>\"", "->", 
                    "\"\<moving average (F=\[Kappa]v/\[Chi])\>\""}], ",", 
                    "\[IndentingNewLine]", 
                    RowBox[{
                    "\"\<instantaneous\>\"", "\[Rule]", 
                    "\"\<instantaneous (F=\[Kappa]v)\>\""}]}], "}"}]}], 
                    "]"}]}], "}"}]}], "}"}]}], "]"}]}]}], "}"}], ",", 
                    "\[IndentingNewLine]", 
                    RowBox[{"Alignment", "\[Rule]", 
                    RowBox[{"{", 
                    RowBox[{"Left", ",", "Baseline"}], "}"}]}]}], "]"}]}], 
                    "]"}], ",", 
                   RowBox[{"Spacer", "[", "8", "]"}]}], "]"}], "]"}]}], "}"}],
               "]"}], "]"}], ",", "\[IndentingNewLine]", 
            RowBox[{"OpenerView", "[", 
             RowBox[{
              RowBox[{"{", 
               RowBox[{"\"\<Preview\>\"", ",", 
                RowBox[{"Dynamic", "[", 
                 RowBox[{"With", "[", 
                  RowBox[{
                   RowBox[{"{", 
                    RowBox[{"filteredData", "=", 
                    RowBox[{"DeleteCases", "[", 
                    RowBox[{
                    RowBox[{
                    RowBox[{
                    RowBox[{"{", 
                    RowBox[{
                    RowBox[{"MemberQ", "[", 
                    RowBox[{"fileSelection", ",", "#"}], "]"}], ",", 
                    RowBox[{"data", "[", "#", "]"}]}], "}"}], "&"}], "/@", 
                    "files"}], ",", 
                    RowBox[{"{", 
                    RowBox[{"_", ",", "$Failed"}], "}"}]}], "]"}]}], "}"}], 
                   ",", "\[IndentingNewLine]", 
                   RowBox[{"If", "[", 
                    RowBox[{
                    RowBox[{
                    RowBox[{"Length", "[", "filteredData", "]"}], ">", "0"}], 
                    ",", "\[IndentingNewLine]", 
                    RowBox[{"Show", "[", 
                    RowBox[{
                    RowBox[{"Sequence", "@@", 
                    RowBox[{"MapIndexed", "[", 
                    RowBox[{
                    RowBox[{
                    RowBox[{"RuptureForcePlot", "[", 
                    RowBox[{
                    RowBox[{"#1", "[", 
                    RowBox[{"[", "2", "]"}], "]"}], ",", 
                    RowBox[{"PlotStyle", "\[Rule]", 
                    RowBox[{"Directive", "[", 
                    RowBox[{
                    RowBox[{"Thickness", "[", 
                    RowBox[{"If", "[", 
                    RowBox[{
                    RowBox[{
                    RowBox[{"#1", "[", 
                    RowBox[{"[", "1", "]"}], "]"}], "===", "True"}], ",", 
                    "Medium", ",", "Small"}], "]"}], "]"}], ",", 
                    RowBox[{"Hue", "[", 
                    RowBox[{
                    RowBox[{
                    RowBox[{"#2", "[", 
                    RowBox[{"[", "1", "]"}], "]"}], "*", "0.2"}], ",", "1", 
                    ",", "0.5"}], "]"}]}], "]"}]}], ",", 
                    RowBox[{"PlotRange", "\[Rule]", "All"}], ",", 
                    RowBox[{"Frame", "\[Rule]", "True"}], ",", 
                    RowBox[{"FrameLabel", "\[Rule]", 
                    RowBox[{"{", 
                    RowBox[{"\"\<F [pN]\>\"", ",", "None"}], "}"}]}], ",", 
                    RowBox[{"FrameTicks", "\[Rule]", 
                    RowBox[{"{", 
                    RowBox[{"Automatic", ",", "None"}], "}"}]}]}], "]"}], 
                    "&"}], ",", "filteredData"}], "]"}]}], ",", 
                    RowBox[{"fitPlot", "[", "filteredData", "]"}], ",", 
                    RowBox[{"ImageSize", "\[Rule]", 
                    RowBox[{"{", "580", "}"}]}], ",", 
                    RowBox[{"AspectRatio", "\[Rule]", 
                    RowBox[{"1", "/", "GoldenRatio"}]}], ",", 
                    RowBox[{"PlotRange", "\[Rule]", 
                    RowBox[{"ToPlotrange", "[", "filteredData", "]"}]}]}], 
                    "]"}], ",", "\[IndentingNewLine]", 
                    "\"\<No data available\>\""}], "]"}]}], "]"}], "]"}]}], 
               "}"}], ",", 
              RowBox[{"Deployed", "\[Rule]", "True"}]}], "]"}], ",", 
            "\[IndentingNewLine]", 
            RowBox[{"OpenerView", "[", 
             RowBox[{
              RowBox[{"{", 
               RowBox[{
               "\"\<Advanced Settings\>\"", ",", "\[IndentingNewLine]", 
                RowBox[{"Dynamic", "[", 
                 RowBox[{"Column", "[", 
                  RowBox[{
                   RowBox[{"{", "\[IndentingNewLine]", 
                    RowBox[{
                    RowBox[{"Grid", "[", 
                    RowBox[{
                    RowBox[{"{", 
                    RowBox[{
                    RowBox[{"{", 
                    RowBox[{
                    RowBox[{"Style", "[", 
                    RowBox[{"\"\<Method\>\"", ",", 
                    RowBox[{"Deployed", "\[Rule]", "True"}]}], "]"}], ",", 
                    "\[IndentingNewLine]", 
                    RowBox[{"PopupMenu", "[", 
                    RowBox[{
                    RowBox[{"Dynamic", "[", "searchMethod", "]"}], ",", 
                    RowBox[{"{", 
                    RowBox[{
                    "\"\<DifferentialEvolution\>\"", ",", 
                    "\"\<NelderMead\>\"", ",", "\"\<SimulatedAnnealing\>\"", 
                    ",", "\"\<RandomSearch\>\""}], "}"}]}], "]"}]}], "}"}], 
                    ",", "\[IndentingNewLine]", 
                    RowBox[{"{", 
                    RowBox[{
                    RowBox[{"Style", "[", 
                    RowBox[{"\"\<Search points\>\"", ",", 
                    RowBox[{"Deployed", "\[Rule]", "True"}]}], "]"}], ",", 
                    "\[IndentingNewLine]", 
                    RowBox[{"InputField", "[", 
                    RowBox[{
                    RowBox[{"Dynamic", "[", 
                    RowBox[{"searchPoints", ",", 
                    RowBox[{
                    RowBox[{"If", "[", 
                    RowBox[{
                    RowBox[{"#", ">", "1"}], ",", 
                    RowBox[{"searchPoints", "=", "#"}]}], "]"}], "&"}]}], 
                    "]"}], ",", "Number", ",", 
                    RowBox[{"FieldSize", "\[Rule]", "5"}], ",", 
                    RowBox[{"Enabled", "\[Rule]", 
                    RowBox[{"(", 
                    RowBox[{"!", 
                    RowBox[{"(", 
                    RowBox[{"searchMethod", "===", "\"\<NelderMead\>\""}], 
                    ")"}]}], ")"}]}]}], "]"}]}], "}"}], ",", 
                    "\[IndentingNewLine]", 
                    RowBox[{"{", 
                    RowBox[{
                    RowBox[{"Style", "[", 
                    RowBox[{"\"\<max. iterations\>\"", ",", 
                    RowBox[{"Deployed", "\[Rule]", "True"}]}], "]"}], ",", 
                    "\[IndentingNewLine]", 
                    RowBox[{"InputField", "[", 
                    RowBox[{
                    RowBox[{"Dynamic", "[", 
                    RowBox[{"maxIterations", ",", 
                    RowBox[{
                    RowBox[{"If", "[", 
                    RowBox[{
                    RowBox[{"#", ">", "1"}], ",", 
                    RowBox[{"maxIterations", "=", "#"}]}], "]"}], "&"}]}], 
                    "]"}], ",", "Number", ",", 
                    RowBox[{"FieldSize", "\[Rule]", "5"}]}], "]"}]}], "}"}]}],
                     "}"}], ",", 
                    RowBox[{"Alignment", "\[Rule]", 
                    RowBox[{"{", 
                    RowBox[{"Left", ",", "Baseline"}], "}"}]}]}], "]"}], ",", 
                    "\[IndentingNewLine]", 
                    RowBox[{"Grid", "[", 
                    RowBox[{"{", "\[IndentingNewLine]", 
                    RowBox[{
                    RowBox[{"{", 
                    RowBox[{
                    RowBox[{"InputField", "[", 
                    RowBox[{
                    RowBox[{"Dynamic", "[", 
                    RowBox[{"\[ScriptCapitalE]min", ",", 
                    RowBox[{
                    RowBox[{"If", "[", 
                    RowBox[{
                    RowBox[{
                    "0", "\[LessEqual]", "#", "<", "\[ScriptCapitalE]max"}], 
                    ",", 
                    RowBox[{"\[ScriptCapitalE]min", "=", "#"}]}], "]"}], 
                    "&"}]}], "]"}], ",", "Number", ",", 
                    RowBox[{"FieldSize", "\[Rule]", "5"}]}], "]"}], ",", 
                    "\[IndentingNewLine]", 
                    RowBox[{"Style", "[", 
                    RowBox[{
                    "\"\< < \[ScriptCapitalE] [\!\(\*SubscriptBox[\(k\), \
\(B\)]\)T] < \>\"", ",", 
                    RowBox[{"Deployed", "\[Rule]", "True"}]}], "]"}], ",", 
                    "\[IndentingNewLine]", 
                    RowBox[{"InputField", "[", 
                    RowBox[{
                    RowBox[{"Dynamic", "[", 
                    RowBox[{"\[ScriptCapitalE]max", ",", 
                    RowBox[{
                    RowBox[{"If", "[", 
                    RowBox[{
                    RowBox[{"#", ">", 
                    RowBox[{"Max", "[", 
                    RowBox[{"0", ",", "\[ScriptCapitalE]min"}], "]"}]}], ",", 
                    
                    RowBox[{"\[ScriptCapitalE]max", "=", "#"}]}], "]"}], 
                    "&"}]}], "]"}], ",", "Number", ",", 
                    RowBox[{"FieldSize", "\[Rule]", "5"}]}], "]"}]}], "}"}], 
                    ",", "\[IndentingNewLine]", 
                    RowBox[{"{", 
                    RowBox[{
                    RowBox[{"InputField", "[", 
                    RowBox[{
                    RowBox[{"Dynamic", "[", 
                    RowBox[{"xbMin", ",", 
                    RowBox[{
                    RowBox[{"If", "[", 
                    RowBox[{
                    RowBox[{"0", "\[LessEqual]", "#", "<", "xbMax"}], ",", 
                    RowBox[{"xbMin", "=", "#"}]}], "]"}], "&"}]}], "]"}], ",",
                     "Number", ",", 
                    RowBox[{"FieldSize", "\[Rule]", "5"}]}], "]"}], ",", 
                    "\[IndentingNewLine]", 
                    RowBox[{"Style", "[", 
                    RowBox[{
                    "\"\< < \!\(\*SubscriptBox[\(x\), \(B\)]\) [nm] < \>\"", 
                    ",", 
                    RowBox[{"Deployed", "\[Rule]", "True"}]}], "]"}], ",", 
                    "\[IndentingNewLine]", 
                    RowBox[{"InputField", "[", 
                    RowBox[{
                    RowBox[{"Dynamic", "[", 
                    RowBox[{"xbMax", ",", 
                    RowBox[{
                    RowBox[{"If", "[", 
                    RowBox[{
                    RowBox[{"#", ">", 
                    RowBox[{"Max", "[", 
                    RowBox[{"0", ",", "xbMin"}], "]"}]}], ",", 
                    RowBox[{"xbMax", "=", "#"}]}], "]"}], "&"}]}], "]"}], ",",
                     "Number", ",", 
                    RowBox[{"FieldSize", "\[Rule]", "5"}]}], "]"}]}], "}"}], 
                    ",", "\[IndentingNewLine]", 
                    RowBox[{"{", 
                    RowBox[{
                    RowBox[{"InputField", "[", 
                    RowBox[{
                    RowBox[{"Dynamic", "[", 
                    RowBox[{"\[ScriptCapitalD]min", ",", 
                    RowBox[{
                    RowBox[{"If", "[", 
                    RowBox[{
                    RowBox[{
                    "0", "\[LessEqual]", "#", "<", "\[ScriptCapitalD]max"}], 
                    ",", 
                    RowBox[{"\[ScriptCapitalD]min", "=", "#"}]}], "]"}], 
                    "&"}]}], "]"}], ",", "Number", ",", 
                    RowBox[{"FieldSize", "\[Rule]", "5"}]}], "]"}], ",", 
                    "\[IndentingNewLine]", 
                    RowBox[{"Style", "[", 
                    RowBox[{
                    "\"\< < D [\!\(\*SuperscriptBox[\(nm\), \(2\)]\)/s] < \
\>\"", ",", 
                    RowBox[{"Deployed", "\[Rule]", "True"}]}], "]"}], ",", 
                    "\[IndentingNewLine]", 
                    RowBox[{"InputField", "[", 
                    RowBox[{
                    RowBox[{"Dynamic", "[", 
                    RowBox[{"\[ScriptCapitalD]max", ",", 
                    RowBox[{
                    RowBox[{"If", "[", 
                    RowBox[{
                    RowBox[{"#", ">", 
                    RowBox[{"Max", "[", 
                    RowBox[{"0", ",", "\[ScriptCapitalD]min"}], "]"}]}], ",", 
                    
                    RowBox[{"\[ScriptCapitalD]max", "=", "#"}]}], "]"}], 
                    "&"}]}], "]"}], ",", "Number", ",", 
                    RowBox[{"FieldSize", "\[Rule]", "5"}]}], "]"}]}], "}"}], 
                    ",", "\[IndentingNewLine]", 
                    RowBox[{"{", 
                    RowBox[{
                    RowBox[{"InputField", "[", 
                    RowBox[{
                    RowBox[{"Dynamic", "[", 
                    RowBox[{"\[Mu]Min", ",", 
                    RowBox[{
                    RowBox[{"If", "[", 
                    RowBox[{
                    RowBox[{
                    "0", "\[LessEqual]", "#", "\[LessEqual]", "\[Mu]Max"}], 
                    ",", 
                    RowBox[{"\[Mu]Min", "=", "#"}]}], "]"}], "&"}]}], "]"}], 
                    ",", "Number", ",", 
                    RowBox[{"FieldSize", "\[Rule]", "5"}]}], "]"}], ",", 
                    "\[IndentingNewLine]", 
                    RowBox[{"Style", "[", 
                    RowBox[{"\"\< < \[Mu] [dimensionless] < \>\"", ",", 
                    RowBox[{"Deployed", "\[Rule]", "True"}]}], "]"}], ",", 
                    "\[IndentingNewLine]", 
                    RowBox[{"InputField", "[", 
                    RowBox[{
                    RowBox[{"Dynamic", "[", 
                    RowBox[{"\[Mu]Max", ",", 
                    RowBox[{
                    RowBox[{"If", "[", 
                    RowBox[{
                    RowBox[{"#", "\[GreaterEqual]", 
                    RowBox[{"Max", "[", 
                    RowBox[{"0", ",", "\[Mu]Min"}], "]"}]}], ",", 
                    RowBox[{"\[Mu]Max", "=", "#"}]}], "]"}], "&"}]}], "]"}], 
                    ",", "Number", ",", 
                    RowBox[{"FieldSize", "\[Rule]", "5"}]}], "]"}]}], "}"}]}],
                     "}"}], "]"}]}], "}"}], ",", "\[IndentingNewLine]", 
                   RowBox[{"Selectable", "\[Rule]", "False"}]}], "]"}], 
                 "]"}]}], "}"}], ",", "\[IndentingNewLine]", 
              RowBox[{"Deployed", "\[Rule]", "True"}]}], "]"}]}], 
           "\[IndentingNewLine]", "}"}], "]"}], ",", 
         "\"\<Data selection\>\""}], "]"}], ",", "\n", 
       RowBox[{"Dynamic", "[", 
        RowBox[{"Row", "[", 
         RowBox[{"{", 
          RowBox[{
           RowBox[{"Button", "[", 
            RowBox[{"\"\<Fit\>\"", ",", 
             RowBox[{"MemoryConstrained", "[", 
              RowBox[{
               RowBox[{"performFit", "[", "]"}], ",", "4*^9"}], "]"}], ",", 
             RowBox[{"Method", "\[Rule]", "\"\<Queue\>\""}], ",", 
             RowBox[{"Enabled", "\[Rule]", 
              RowBox[{"(", 
               RowBox[{
                RowBox[{"Length", "[", "files", "]"}], ">", "0"}], ")"}]}]}], 
            "]"}], ",", 
           RowBox[{"Spacer", "[", "10", "]"}], ",", "\[IndentingNewLine]", 
           RowBox[{"If", "[", 
            RowBox[{
             RowBox[{"fit", "===", "None"}], ",", 
             RowBox[{"Spacer", "[", "24", "]"}], ",", 
             RowBox[{"Row", "[", 
              RowBox[{"{", "\[IndentingNewLine]", 
               RowBox[{
                RowBox[{"Style", "[", 
                 RowBox[{
                  RowBox[{"TraditionalForm", "[", 
                   RowBox[{"\"\<\[ScriptCapitalE] = \>\"", "<>", 
                    RowBox[{"numberString", "[", 
                    RowBox[{"\[ScriptCapitalE]", "/.", 
                    RowBox[{"fit", "[", 
                    RowBox[{"[", "2", "]"}], "]"}]}], "]"}], "<>", 
                    "\"\< \!\(\*SubscriptBox[\(k\), \(B\)]\)T\>\""}], "]"}], 
                  ",", "\"\<Label\>\"", ",", 
                  RowBox[{"Deployed", "\[Rule]", "True"}]}], "]"}], ",", 
                RowBox[{"Spacer", "[", "10", "]"}], ",", 
                "\[IndentingNewLine]", 
                RowBox[{"Style", "[", 
                 RowBox[{
                  RowBox[{"\"\<\!\(\*SubscriptBox[\(x\), \(B\)]\) = \>\"", "<>", 
                   RowBox[{"numberString", "[", 
                    RowBox[{"xb", "/.", 
                    RowBox[{"fit", "[", 
                    RowBox[{"[", "2", "]"}], "]"}]}], "]"}], "<>", 
                   "\"\< nm\>\""}], ",", "\"\<Label\>\"", ",", 
                  RowBox[{"Deployed", "\[Rule]", "True"}]}], "]"}], ",", 
                RowBox[{"Spacer", "[", "10", "]"}], ",", 
                "\[IndentingNewLine]", 
                RowBox[{"Style", "[", 
                 RowBox[{
                  RowBox[{"\"\<D = \>\"", "<>", 
                   RowBox[{"numberString", "[", 
                    RowBox[{"\[ScriptCapitalD]", "/.", 
                    RowBox[{"fit", "[", 
                    RowBox[{"[", "2", "]"}], "]"}]}], "]"}], "<>", 
                   "\"\< \!\(\*SuperscriptBox[\(nm\), \(2\)]\)/s\>\""}], ",", 
                  "\"\<Label\>\"", ",", 
                  RowBox[{"Deployed", "\[Rule]", "True"}]}], "]"}], ",", 
                RowBox[{"Spacer", "[", "10", "]"}], ",", 
                RowBox[{"Style", "[", 
                 RowBox[{
                  RowBox[{"\"\<\[Mu] = \>\"", "<>", 
                   RowBox[{"numberString", "[", 
                    RowBox[{"\[Mu]", "/.", 
                    RowBox[{"fit", "[", 
                    RowBox[{"[", "2", "]"}], "]"}]}], "]"}]}], ",", 
                  "\"\<Label\>\"", ",", 
                  RowBox[{"Deployed", "\[Rule]", "True"}]}], "]"}]}], "}"}], 
              "]"}]}], "]"}]}], "}"}], "]"}], "]"}]}], "\[IndentingNewLine]", 
      "}"}], "]"}]}]}], "]"}]], "Input",
 InitializationCell->True,
 CellChangeTimes->{{3.572097384764834*^9, 3.5720974459922953`*^9}, {
   3.572097489315843*^9, 3.572097520534086*^9}, {3.572098139682939*^9, 
   3.572098149056575*^9}, {3.5720982136960163`*^9, 3.572098254616577*^9}, {
   3.572098333497102*^9, 3.572098344999016*^9}, {3.572098416456861*^9, 
   3.572098424817238*^9}, {3.572098474142639*^9, 3.5720985785178432`*^9}, {
   3.57209860942328*^9, 3.572098613037816*^9}, {3.5720986576983557`*^9, 
   3.572098672796618*^9}, {3.5720988029604588`*^9, 3.5720988572784233`*^9}, {
   3.572099007425749*^9, 3.572099102677754*^9}, {3.572099143941215*^9, 
   3.572099281879377*^9}, {3.572099336220808*^9, 3.572099344658227*^9}, {
   3.572099378544191*^9, 3.572099458480509*^9}, {3.572099505365703*^9, 
   3.572099554170724*^9}, {3.572099600446011*^9, 3.57209971206138*^9}, {
   3.572099752343261*^9, 3.572099823762261*^9}, {3.572099933281106*^9, 
   3.572100033964929*^9}, {3.5721000659048157`*^9, 3.572100129523019*^9}, {
   3.5721001883243303`*^9, 3.572100205224695*^9}, {3.572111191080433*^9, 
   3.572111241121409*^9}, {3.572111401076641*^9, 3.572111401341069*^9}, {
   3.5721114362669277`*^9, 3.572111491349752*^9}, {3.5721116459886417`*^9, 
   3.5721116512538443`*^9}, {3.572111745925084*^9, 3.572111746393735*^9}, {
   3.572111790078185*^9, 3.572111793924749*^9}, {3.5721575631512737`*^9, 
   3.572157568431136*^9}, {3.5721576052504673`*^9, 3.572157615752623*^9}, {
   3.57215766125168*^9, 3.572157663612898*^9}, {3.57215770957158*^9, 
   3.572157728030898*^9}, {3.572157821408312*^9, 3.572157897547892*^9}, {
   3.5721580062504587`*^9, 3.5721580374082727`*^9}, {3.572158076469308*^9, 
   3.572158078827977*^9}, {3.572158117529421*^9, 3.572158121328553*^9}, 
   3.572158236072981*^9, {3.572158289091242*^9, 3.572158322688155*^9}, {
   3.572158433354163*^9, 3.572158498208547*^9}, {3.5721588979053793`*^9, 
   3.572158927994684*^9}, {3.572159575103891*^9, 3.572159721890978*^9}, {
   3.572159859004971*^9, 3.57216001840759*^9}, {3.572160060121428*^9, 
   3.572160098356902*^9}, {3.572160201834387*^9, 3.572160271420824*^9}, 
   3.5721603253985043`*^9, {3.572160433156725*^9, 3.572160491616927*^9}, {
   3.5721608749092617`*^9, 3.5721609092777042`*^9}, {3.5721609439630136`*^9, 
   3.5721610259105*^9}, {3.572161121408018*^9, 3.572161125926565*^9}, 
   3.572161180035407*^9, {3.572161234220045*^9, 3.572161377082973*^9}, {
   3.57216142287991*^9, 3.572161711039247*^9}, {3.5721637122036343`*^9, 
   3.572163721422286*^9}, {3.572163767741757*^9, 3.572163824384499*^9}, {
   3.572163873338415*^9, 3.572163963156311*^9}, {3.572163995617742*^9, 
   3.572164089623332*^9}, {3.572164119946826*^9, 3.5721641835784397`*^9}, {
   3.572164229101224*^9, 3.572164229537342*^9}, {3.5721642862615757`*^9, 
   3.572164408661846*^9}, {3.57216443918296*^9, 3.572164444565021*^9}, {
   3.572164475141491*^9, 3.572164494241083*^9}, {3.572164530979307*^9, 
   3.572164607599278*^9}, {3.572164663463942*^9, 3.572164761358822*^9}, {
   3.572164810201828*^9, 3.572164841045067*^9}, {3.572164876802115*^9, 
   3.572164956119025*^9}, {3.57216502373256*^9, 3.5721650410396957`*^9}, {
   3.572165084165139*^9, 3.572165141258923*^9}, 3.572165173843161*^9, {
   3.572165204542788*^9, 3.5721653154210978`*^9}, {3.572165347644033*^9, 
   3.572165376659554*^9}, {3.57216542705124*^9, 3.572165465740931*^9}, {
   3.572165689467341*^9, 3.572165691625143*^9}, {3.572165738246498*^9, 
   3.57216580949228*^9}, {3.5721658942244053`*^9, 3.572166067842408*^9}, {
   3.572166148062911*^9, 3.572166282339562*^9}, {3.572166318026263*^9, 
   3.572166321584117*^9}, {3.5721663528440733`*^9, 3.572166364303179*^9}, {
   3.57216641386933*^9, 3.5721665308286123`*^9}, {3.5721665834851217`*^9, 
   3.57216659792626*^9}, {3.572166659304146*^9, 3.5721666738713913`*^9}, 
   3.572166759747521*^9, {3.572166862327009*^9, 3.572166869789909*^9}, {
   3.572166904087977*^9, 3.572166925170123*^9}, {3.572167041307294*^9, 
   3.5721670470049343`*^9}, {3.5721670814526997`*^9, 3.572167197245647*^9}, {
   3.572167237506228*^9, 3.57216726256574*^9}, {3.572167293831029*^9, 
   3.572167458326789*^9}, {3.572167523429596*^9, 3.572167549231645*^9}, {
   3.572167592676186*^9, 3.5721676885546103`*^9}, {3.5721677187133427`*^9, 
   3.5721684513560123`*^9}, {3.5721684990581903`*^9, 3.5721685230338*^9}, {
   3.572168553658538*^9, 3.572168566452532*^9}, {3.57216859871733*^9, 
   3.572168603297276*^9}, {3.572168638321467*^9, 3.572168712193925*^9}, {
   3.5721687680380363`*^9, 3.572168955034346*^9}, {3.5721690002967377`*^9, 
   3.572169001219393*^9}, {3.572169074078329*^9, 3.572169207795218*^9}, {
   3.572169267197796*^9, 3.572169272692754*^9}, {3.572169305178617*^9, 
   3.572169336215774*^9}, {3.572169467228932*^9, 3.572169569698028*^9}, {
   3.57216960749826*^9, 3.572169734236455*^9}, {3.572169809515696*^9, 
   3.572169871576544*^9}, {3.572169912823141*^9, 3.57216999153828*^9}, {
   3.5721704342524557`*^9, 3.572170455759796*^9}, {3.572170794551824*^9, 
   3.572170801695657*^9}, {3.57225215970398*^9, 3.572252300311726*^9}, {
   3.572252332092407*^9, 3.5722523973085012`*^9}, {3.572252437366478*^9, 
   3.572252613669853*^9}, {3.572252680747958*^9, 3.572252971410453*^9}, {
   3.572253029714291*^9, 3.572253164747558*^9}, {3.572253275149335*^9, 
   3.5722532757351627`*^9}, {3.572253317193503*^9, 3.57225332080896*^9}, {
   3.5722533738534193`*^9, 3.572253381733445*^9}, {3.572253487896472*^9, 
   3.5722535401829023`*^9}, 3.572253926197342*^9, {3.572253960750462*^9, 
   3.572253964208117*^9}, {3.572254091627442*^9, 3.572254135958886*^9}, {
   3.572254177993166*^9, 3.572254183609128*^9}, {3.5722543722961693`*^9, 
   3.5722543783359613`*^9}, {3.572254411951226*^9, 3.5722544176311007`*^9}, {
   3.572254542696084*^9, 3.5722546255723963`*^9}, {3.572254657257401*^9, 
   3.5722546577532787`*^9}, {3.572254749662653*^9, 3.572254750089201*^9}, {
   3.5722548336942263`*^9, 3.572254965247876*^9}, {3.572255058672205*^9, 
   3.572255115251128*^9}, {3.572255166391534*^9, 3.572255174890571*^9}, {
   3.572255213186081*^9, 3.572255218738805*^9}, {3.572255445756647*^9, 
   3.572255446945292*^9}, {3.5722555293970823`*^9, 3.572255562722218*^9}, {
   3.5722559320536213`*^9, 3.572255966680686*^9}, {3.572256052017082*^9, 
   3.572256052806493*^9}, {3.5722561697343683`*^9, 3.5722561733730373`*^9}, {
   3.572256286656496*^9, 3.572256304477695*^9}, {3.572256434654644*^9, 
   3.572256533859207*^9}, {3.572256827113886*^9, 3.572256837171144*^9}, {
   3.5722578230161*^9, 3.572257833852566*^9}, {3.572605310340645*^9, 
   3.572605318124649*^9}, {3.572605379556987*^9, 3.5726054155806227`*^9}, {
   3.572605454712945*^9, 3.572605465038581*^9}, {3.5726058865933237`*^9, 
   3.572605893721498*^9}, {3.572606003966407*^9, 3.572606009631324*^9}, {
   3.572606510864398*^9, 3.5726065192107267`*^9}, {3.5726068692495747`*^9, 
   3.57260690010847*^9}, {3.572606934373693*^9, 3.572606935388665*^9}, {
   3.572606975010017*^9, 3.572607011754903*^9}, {3.572607168133091*^9, 
   3.572607170099793*^9}, 3.572607219285728*^9, {3.572607432987557*^9, 
   3.572607758977413*^9}, {3.572607791731085*^9, 3.5726079546002483`*^9}, {
   3.572608069385295*^9, 3.5726081078243217`*^9}, {3.5726082355328217`*^9, 
   3.572608241285369*^9}, {3.572608380228141*^9, 3.572608399993598*^9}, {
   3.572608532367714*^9, 3.572608558964856*^9}, {3.572608833851078*^9, 
   3.572608911155264*^9}, 3.5726089818906384`*^9, {3.572609520062111*^9, 
   3.5726095207438593`*^9}, {3.57260974856989*^9, 3.572609758001343*^9}, {
   3.572610664406329*^9, 3.57261067180341*^9}, {3.572610751944906*^9, 
   3.5726107586939993`*^9}, {3.572610895384396*^9, 3.572610964064259*^9}, {
   3.572611047970195*^9, 3.572611056544145*^9}, {3.572611151889514*^9, 
   3.5726111590470037`*^9}, {3.572611237885663*^9, 3.572611271892658*^9}, {
   3.572611329768749*^9, 3.5726113304074383`*^9}, {3.572611399468775*^9, 
   3.572611410064506*^9}, 3.572611703631836*^9, 3.572611846808864*^9, {
   3.572612061768859*^9, 3.5726120929654093`*^9}, {3.572612137302288*^9, 
   3.572612159405654*^9}, {3.572612317215077*^9, 3.572612328730163*^9}, {
   3.572612707147111*^9, 3.572612721865913*^9}, {3.572612949849951*^9, 
   3.572613425393902*^9}, {3.572613486268526*^9, 3.572613599312509*^9}, {
   3.5726137904104*^9, 3.572613815295067*^9}, {3.572613857751697*^9, 
   3.572613867607725*^9}, {3.572613914933929*^9, 3.5726139169649563`*^9}, {
   3.572613949056861*^9, 3.572614021689769*^9}, {3.572614285275587*^9, 
   3.572614285789524*^9}, 3.5726147360927153`*^9, {3.5726151250183973`*^9, 
   3.5726151330823307`*^9}, {3.572615166763522*^9, 3.5726152842542048`*^9}, 
   3.5726187846134367`*^9, {3.5727843913285627`*^9, 3.572784400251706*^9}, {
   3.572784574025771*^9, 3.572784597965485*^9}, {3.572784676836431*^9, 
   3.572784687975267*^9}, {3.572784835851427*^9, 3.572784840662739*^9}, {
   3.572786267756679*^9, 3.572786273730606*^9}, {3.572786563683896*^9, 
   3.5727865817296658`*^9}, {3.5727867699107103`*^9, 3.572786945027677*^9}, {
   3.57278697594374*^9, 3.572787029167202*^9}, {3.572787088917527*^9, 
   3.572787142430932*^9}, {3.572787195917901*^9, 3.572787235361109*^9}, {
   3.5727872950771523`*^9, 3.572787297922361*^9}, {3.572787383906847*^9, 
   3.572787390383966*^9}, {3.572787442048292*^9, 3.57278747678719*^9}, {
   3.572787527262937*^9, 3.572787539971458*^9}, {3.572787672573807*^9, 
   3.5727877156340427`*^9}, {3.572787771878738*^9, 3.572787779945539*^9}, {
   3.572787846775209*^9, 3.57278786199255*^9}, {3.5727879262317047`*^9, 
   3.572787928822456*^9}, {3.572788010709775*^9, 3.572788155947989*^9}, {
   3.572788193363881*^9, 3.5727882843058767`*^9}, {3.572867510782364*^9, 
   3.572867516933298*^9}, {3.572867858715062*^9, 3.5728678624294558`*^9}, {
   3.5728707725530653`*^9, 3.57287078695929*^9}, {3.573121301276548*^9, 
   3.5731213244237013`*^9}, {3.57312260091193*^9, 3.573122609210534*^9}, {
   3.573122715381299*^9, 3.573122720898427*^9}, {3.5731249873700533`*^9, 
   3.573124993503871*^9}, {3.573125042607419*^9, 3.5731250984400997`*^9}, {
   3.573125139438052*^9, 3.573125142058446*^9}, {3.573125175018466*^9, 
   3.5731252164227953`*^9}, {3.5731253336475973`*^9, 3.573125335805794*^9}, {
   3.573125699747925*^9, 3.573125725306274*^9}, {3.573128585510655*^9, 
   3.5731286838600492`*^9}, {3.5731287462601557`*^9, 3.573128752069532*^9}, {
   3.5731287885454884`*^9, 3.5731287888727903`*^9}, {3.573128843871299*^9, 
   3.5731288490066*^9}, {3.573200957168202*^9, 3.573200965182179*^9}, {
   3.573210800568841*^9, 3.573210886429769*^9}, {3.573217213565384*^9, 
   3.573217218302208*^9}, {3.5732172495802183`*^9, 3.5732172603584547`*^9}, {
   3.573217290862221*^9, 3.573217328315679*^9}, {3.577442868768561*^9, 
   3.57744287126713*^9}, {3.577443177321783*^9, 3.5774431788230267`*^9}, {
   3.5774452353306*^9, 3.5774452380970592`*^9}, {3.5927376723247232`*^9, 
   3.592737740060792*^9}, {3.5928221299181833`*^9, 3.592822131141837*^9}, {
   3.595329660335083*^9, 3.595329675550758*^9}, {3.595608123425477*^9, 
   3.595608150549206*^9}, {3.595608228198526*^9, 3.595608230469225*^9}, {
   3.595608289312293*^9, 3.595608295719242*^9}, {3.595608727989436*^9, 
   3.5956087684260807`*^9}, {3.595608825814575*^9, 3.5956089133035173`*^9}, {
   3.595608962683177*^9, 3.5956089646839657`*^9}, {3.595609018809804*^9, 
   3.595609040636264*^9}, {3.5956091539589043`*^9, 3.595609163033766*^9}, {
   3.59560919686911*^9, 3.5956092013229933`*^9}, {3.59560946528788*^9, 
   3.595609614673914*^9}, {3.5956098782938004`*^9, 3.5956100482445183`*^9}, {
   3.595610142472596*^9, 3.595610168057262*^9}, {3.5956102134627867`*^9, 
   3.5956103047889147`*^9}, {3.5956105379902353`*^9, 3.595610545490098*^9}, 
   3.5956608726062937`*^9, {3.5956609691434937`*^9, 3.5956609719121237`*^9}, {
   3.595661003860175*^9, 3.595661005297058*^9}, {3.5956610565025797`*^9, 
   3.595661154994094*^9}, {3.595661637069511*^9, 3.5956616440231113`*^9}, {
   3.595661686962047*^9, 3.59566170671509*^9}, {3.595661908195916*^9, 
   3.595661912169916*^9}, {3.595663846716761*^9, 3.595663929250944*^9}, {
   3.595664287202203*^9, 3.595664288303327*^9}, {3.595664354561603*^9, 
   3.5956643579083853`*^9}, 3.595665252478031*^9, 3.595674993340886*^9, {
   3.595679297157317*^9, 3.595679339769773*^9}, {3.595679451437064*^9, 
   3.595679457301311*^9}, {3.5956798082549543`*^9, 3.595679860017209*^9}, {
   3.5956801946550207`*^9, 3.59568024368904*^9}, {3.59568049565532*^9, 
   3.5956805159739237`*^9}, {3.595681862271145*^9, 3.5956818690798798`*^9}, {
   3.595682417700632*^9, 3.595682454181697*^9}, {3.595682680241322*^9, 
   3.595682698759232*^9}, 3.59568279731911*^9, {3.59568283112611*^9, 
   3.5956828331864967`*^9}, {3.595682872422309*^9, 3.5956828741222973`*^9}, {
   3.595683075358787*^9, 3.595683082874997*^9}, {3.5956833677119617`*^9, 
   3.5956834237848387`*^9}, {3.606211637079219*^9, 3.606211694725226*^9}, {
   3.607329025683901*^9, 3.607329034257025*^9}, {3.60732917434818*^9, 
   3.607329221165927*^9}, {3.607329296845607*^9, 3.607329975681005*^9}, {
   3.607330011771949*^9, 3.6073300344015427`*^9}, {3.607330197748622*^9, 
   3.6073302017819443`*^9}, {3.607330339708728*^9, 3.6073303797651033`*^9}, 
   3.607330485712515*^9, {3.607330524464945*^9, 3.607330532711836*^9}, {
   3.607330718258288*^9, 3.607330733757225*^9}, {3.607330901487412*^9, 
   3.6073309225668592`*^9}, {3.6074271881858997`*^9, 3.607427193537012*^9}, {
   3.607429283785631*^9, 3.607429285944584*^9}, {3.607660996995377*^9, 
   3.6076610056609077`*^9}, {3.610970464208817*^9, 3.610970610502561*^9}, {
   3.610970661993133*^9, 3.6109706671158333`*^9}, {3.6109707171111317`*^9, 
   3.610970797335703*^9}, {3.610970833784494*^9, 3.610970873696616*^9}, {
   3.610970919355237*^9, 3.6109709605757437`*^9}, {3.61097108006431*^9, 
   3.610971141295079*^9}, {3.6109711985386333`*^9, 3.6109712903830433`*^9}, {
   3.6109713668997803`*^9, 3.6109713960848627`*^9}, {3.6109714315694323`*^9, 
   3.610971644971443*^9}, {3.610971679305665*^9, 3.610971791769497*^9}, 
   3.610971826113784*^9, 3.610971858997737*^9, {3.610971890567028*^9, 
   3.6109718947273827`*^9}, {3.610971972346634*^9, 3.610972037603923*^9}, {
   3.61097211119311*^9, 3.6109721487645063`*^9}, {3.611582796318063*^9, 
   3.6115828568675337`*^9}, {3.611583428090344*^9, 3.6115834315179768`*^9}, {
   3.6115836807259502`*^9, 3.611583697892634*^9}, {3.611583846828923*^9, 
   3.611583855060732*^9}, {3.6115842706700478`*^9, 3.6115843033832283`*^9}, {
   3.6115843566935253`*^9, 3.611584520869924*^9}, {3.611584914729014*^9, 
   3.611584917376644*^9}, {3.611585089577653*^9, 3.611585110484268*^9}, {
   3.6116486388225603`*^9, 3.611648641622555*^9}, {3.611651145811569*^9, 
   3.611651154513109*^9}}]
},
WindowSize->{718, 856},
WindowMargins->{{0, Automatic}, {Automatic, 0}},
ShowSelection->True,
FrontEndVersion->"9.0 for Mac OS X x86 (32-bit, 64-bit Kernel) (January 25, \
2013)",
StyleDefinitions->"Default.nb"
]
(* End of Notebook Content *)

(* Internal cache information *)
(*CellTagsOutline
CellTagsIndex->{}
*)
(*CellTagsIndex
CellTagsIndex->{}
*)
(*NotebookFileOutline
Notebook[{
Cell[400, 13, 94368, 2078, 5979, "Input",
 InitializationCell->True]
}
]
*)
